# Supplementary material for: Evidence for divergent cortical organisation in Parkinson’s disease and Lewy Body Dementia
Source: Nat Commun. 2025 Nov 25;16:11623. doi: 10.1038/s41467-025-66783-9 (PMC12749319; doi:10.1038/s41467-025-66783-9)
Supplement: Supplementary file 4 — Source Data [file 41467_2025_66783_MOESM4_ESM.xlsx]

## Sheet: Figure 3A-C
Participant	1	2	3	4	5	6	7	8	9	10	11	12	13	14	15	16	17	18	19	20	21	22	23	24	25	26	27	28	29	30	31	32	33	34	35	36	37	38	39	40	41	42	43	44	45	46	47	48	49
1	0.00967604	0.0113578	0.00855446	0.00961966	0.00975024	0.00408726	0.00997866	0.00933734	0.00981881	0.0118531	0.00945626	0.00719678	0.0108264	0.00768602	0.0124968	0.0157118	0.00875915	0.0131569	0.00598731	0.00897104	0.0113039	0.0054869	0.00801325	0.0117088	0.00771077	0.0117632	0.00450996	0.00873902	0.00920358	0.00566412	0.00967165	0.00565103	0.00325187	0.00698029	0.00394609	-0.000770055	0.00157613	0.00171328	0.00575491	0.00499294	0.00737763	0.00314375	0.000443962	0.00559618	0.00615948	0.00632038	-0.000835746	0.00116728	-0.00327397
2	0.0104406	0.0093395	0.0090857	0.00829734	0.0105069	0.00275885	0.00950858	0.0118299	0.0134628	0.00928803	0.0121175	0.00671572	0.0111841	0.00979269	0.00868241	0.0108142	0.0096154	0.00982825	0.0113248	0.0136489	0.0107723	0.00615197	0.00566087	0.00991558	0.00619544	0.00982788	0.00598479	0.00429174	0.00787863	0.00288336	0.0103321	0.00448063	0.00284514	0.00692746	0.00733667	0.000373217	0.000626116	0.0045401	0.000925604	0.000807617	0.00788143	-0.000112585	0.00230272	0.00286287	0.00416174	0.00142239	0.00205811	0.000596286	-0.00204231
3	0.0642406	0.0689289	0.0881127	0.0829419	0.0810242	0.103362	0.0879734	0.0980507	0.0812882	0.0974892	0.0973825	0.0929108	0.0846735	0.0999637	0.0706121	0.0635559	0.075335	0.0690094	0.0659137	0.0698517	0.0651188	0.0418727	0.0640997	0.0591272	0.0799222	0.084813	0.0563672	0.0348079	0.0667084	0.0569715	0.065621	0.0511366	0.0282661	0.0557927	0.063071	0.0224818	0.0402485	0.0390143	0.0274722	0.0516728	0.0406546	0.0433919	0.0075816	0.0131018	0.0336476	0.0296713	0.0253935	0.0338599	-0.0122116
4	0.0105807	0.00772597	0.00647962	0.0104975	0.00890005	0.00529499	0.0106083	0.0159108	0.0102818	0.0150127	0.0131755	0.00969641	0.0121896	0.0110454	0.0110988	0.0154194	0.00869151	0.00531356	0.00397672	0.00964049	0.0135908	0.00560878	0.00303395	0.0124158	0.00641727	0.0117186	0.00499087	0.010729	0.0109058	0.00509355	0.0120762	0.00304991	0.00665887	0.000625276	0.00502657	0.00046063	-0.000179682	7.4e-05	0.00263614	0.00176342	0.00862544	0.00388441	-0.00329553	0.00109144	-0.00186634	-0.000433512	0.00283182	0.00564652	-0.00204566
5	0.0584206	0.0597512	0.0917954	0.100684	0.0935865	0.1072	0.101304	0.09548	0.095135	0.102894	0.0996127	0.0976214	0.0904485	0.0968725	0.05187	0.0635763	0.0796293	0.0847059	0.051665	0.0738353	0.0615636	0.0344556	0.0606066	0.0606301	0.0777852	0.062152	0.0315213	0.0437016	0.0453582	0.0455007	0.0551968	0.0518882	0.0353823	0.0281398	0.060663	0.0314948	0.0333219	0.032445	0.0209431	0.0204581	0.0396648	0.032655	-0.0145388	0.0188735	0.023934	0.0252568	0.0188521	0.0221696	-0.0151162
6	0.0455668	0.0521242	0.0889168	0.078762	0.0870994	0.104403	0.0888314	0.0941587	0.086275	0.101321	0.091658	0.0964503	0.0810089	0.0843649	0.0435218	0.0531565	0.0682112	0.059683	0.058686	0.0712553	0.0604187	0.0563578	0.0560245	0.0596932	0.0659712	0.0522788	0.0625678	0.0502409	0.0521608	0.025342	0.0573604	0.0447576	0.0476831	0.0489412	0.0537595	0.0326247	0.0209244	0.0385996	0.0227742	0.0400415	0.0383394	0.0355116	0.00219499	0.030312	0.0467098	0.0289324	0.0231384	0.0303675	0.00595281
7	0.065814	0.0706018	0.0880743	0.0924223	0.0814513	0.0980714	0.0882913	0.0926972	0.0876536	0.0926932	0.089303	0.0852437	0.0792305	0.0833494	0.0408499	0.049303	0.0524069	0.0584026	0.0389911	0.0674226	0.0481981	0.0271913	0.04742	0.051575	0.0546405	0.0482416	0.0426764	0.0317794	0.0443052	0.018403	0.0510356	0.0448456	0.0338331	0.0422308	0.0426091	0.0121864	0.0110173	0.0185641	0.0132733	0.0304042	0.0354213	0.0205381	0.00589221	0.00692611	0.0205238	0.0190489	0.0175855	0.0287132	-0.00328186
8	0.00361258	0.00258264	0.011519	0.0134399	0.0130436	0.00830972	0.0131936	0.0163923	0.0175336	0.0139951	0.0111701	0.0111697	0.0175007	0.0112832	0.0092297	0.0159986	0.0100763	0.00769371	0.00285818	0.00715365	0.00463302	0.00524724	0.00413123	0.00978058	0.00136635	0.0104002	0.00479085	0.00849507	0.00888395	0.000486851	0.0108344	0.00520193	0.00637691	0.00583833	0.0018297	-0.00111725	-0.00073231	0.00160977	0.00481745	0.00162371	0.00296202	0.000173574	-0.00304715	0.00113677	0.000695334	-0.00175061	-0.000840797	0.00161229	-0.00209912
9	0.0462357	0.0467109	0.0955041	0.0897982	0.0934948	0.107996	0.0960287	0.0954126	0.0862042	0.0976186	0.0951095	0.0918181	0.079852	0.0790745	0.0526856	0.051272	0.0600749	0.0688786	0.0731	0.0818029	0.0587431	0.0379962	0.0483207	0.0529654	0.065714	0.0533427	0.0449327	0.0453082	0.047811	0.0433026	0.0590602	0.0556684	0.0431378	0.0328875	0.0649262	0.0476388	0.0600142	0.0375396	0.0200248	0.0363708	0.0419232	0.0353043	-0.0112854	0.0171988	0.0258009	0.0200746	0.030594	0.0395228	0.00926746
10	0.051665	0.055169	0.0837524	0.0885416	0.0841715	0.103322	0.0902061	0.0947812	0.0834469	0.0952089	0.0864712	0.0870247	0.0848547	0.0855589	0.0456308	0.0559486	0.0644968	0.0743973	0.0549624	0.0623389	0.0544305	0.0468735	0.044958	0.0463482	0.0607467	0.048026	0.0330289	0.0440351	0.0388398	0.0344217	0.0451125	0.0366267	0.0493965	0.0208113	0.0496168	0.0369225	0.0200524	0.0181625	0.02543	0.0471836	0.0315711	0.0189351	-0.00191204	0.0263188	0.0267645	0.0167109	-0.00700443	0.0277987	-0.00111069
11	0.04585	0.0466118	0.0883843	0.0661084	0.0932673	0.11005	0.103258	0.0891599	0.0991369	0.0964631	0.0937405	0.0979761	0.0885005	0.0909455	0.0598391	0.0470366	0.063589	0.0739646	0.0632029	0.0746599	0.0702771	0.0592552	0.0660107	0.0696013	0.0776851	0.0439179	0.0490817	0.0436558	0.0496255	0.0518611	0.0560544	0.0329694	0.0392603	0.058158	0.0496965	0.0314239	0.0337025	0.0402727	0.0130233	0.0490374	0.0506829	0.0535714	0.0238685	0.0163257	0.0578618	0.0419604	0.0477548	0.0217934	0.00647958
12	0.047142	0.0568548	0.0902121	0.0973126	0.0961962	0.109345	0.0971482	0.0967366	0.0921833	0.107733	0.0991201	0.101648	0.0822425	0.0851132	0.0496015	0.0504922	0.0674456	0.0599208	0.0490148	0.0630738	0.0822871	0.0676226	0.0606689	0.065427	0.0693886	0.0642889	0.0291719	0.0404279	0.0450209	0.0640267	0.0482402	0.0342596	0.0495999	0.0347251	0.0486128	0.0265461	0.0318322	0.0404469	0.0212724	0.0467608	0.0527518	0.055555	0.00323149	0.0239675	0.0310727	0.0316875	0.0368851	0.039272	0.00268239
13	0.0468882	0.0537359	0.0880983	0.0890698	0.095658	0.108043	0.0991833	0.0915663	0.0979838	0.105019	0.10055	0.0964017	0.0911229	0.0886997	0.0687413	0.061094	0.0690601	0.0632639	0.0462132	0.0745324	0.0681792	0.0454728	0.0674728	0.0624357	0.0726422	0.0473889	0.0471338	0.0463677	0.0520824	0.0428606	0.0522019	0.0494754	0.0501199	0.0475436	0.0560415	0.0235624	0.026427	0.0484263	0.00471886	0.0432496	0.0597905	0.0428604	-0.00599499	0.0245598	0.0147796	0.0132657	0.0448165	0.023174	0.0158933
14	0.00984585	0.010391	0.0094745	0.00611222	0.0100981	0.00516981	0.0118697	0.010071	0.0135811	0.007902	0.0104055	0.0079453	0.0109167	0.00927777	0.00827713	0.0113278	0.00731739	0.00935915	0.00405519	0.0112727	0.00735886	0.00138094	0.0111296	0.0156857	0.00512026	0.00942402	0.00503518	0.00392746	0.00662932	0.00277347	0.00614369	0.00752569	0.00286664	0.00875898	0.00506426	0.000359996	0.00100057	0.000941921	0.00505333	0.00473623	0.00227754	0.00115533	0.00227763	0.00432605	0.00675814	0.0028741	0.00445088	0.00232001	-0.00282752
15	0.0388686	0.0394656	0.0710347	0.0769845	0.0776985	0.0958597	0.0791254	0.0847276	0.0788694	0.0867895	0.0835993	0.070875	0.0710267	0.0739752	0.0441685	0.0492866	0.0632164	0.0613295	0.0463419	0.0633946	0.0559394	0.047311	0.0339759	0.0537626	0.0690052	0.0444738	0.0304721	0.0375887	0.0377511	0.0219786	0.0484895	0.0373255	0.0388785	0.0318135	0.0333719	0.0360606	0.0174728	0.0238809	0.0193203	0.04206	0.0437089	0.0339947	0.00242558	0.0106793	0.0345268	0.00728795	0.0121755	0.0132038	0.0160072
16	0.00428752	0.00908803	0.00646437	0.00989557	0.00891452	0.00518398	0.0102425	0.0118668	0.0167315	0.0154083	0.0109224	0.0102698	0.0132703	0.010962	0.00859044	0.0172173	0.0132222	0.0123042	0.00519118	0.00976737	0.00829711	0.00740339	0.00380707	0.00989181	0.00369394	0.0100114	0.00243754	0.00879397	0.00862544	0.00200006	0.00706401	0.00457003	0.0073624	0.00576533	0.00497499	0.00221401	0.00301906	0.0021627	0.00369314	4.3e-05	0.00526272	0.00323012	-0.00213717	0.00573523	0.00594811	0.000919182	0.000655616	0.000980416	-0.00103687
17	0.0109053	0.00985843	0.00608395	0.00882698	0.00564914	0.00378806	0.00939828	0.0158971	0.0130573	0.0105173	0.00880503	0.00778123	0.0137247	0.0117378	0.0129281	0.0182478	0.00887961	0.0101705	0.0031593	0.0109616	0.00753628	0.00170704	0.00468824	0.0101553	0.00678422	0.0123652	0.00640031	0.00851135	0.0101754	0.00380028	0.00924945	0.00477041	0.00658174	0.00718495	0.00501331	-0.00163179	-0.00101358	-0.000409124	0.000987912	0.00209283	0.00615152	0.00151712	-0.000774949	0.00413228	0.00217908	0.00175943	0.000973904	0.00135193	-0.00320501
18	0.0592189	0.0669737	0.108001	0.0992768	0.10223	0.118719	0.1028	0.108679	0.0992942	0.105337	0.107432	0.102009	0.100445	0.105616	0.0476346	0.0688834	0.0833339	0.0850534	0.0559919	0.0801986	0.0566226	0.0417853	0.0401188	0.0578479	0.0697665	0.0744432	0.0459268	0.0466776	0.0529405	0.0431456	0.0564279	0.0137884	0.0507502	0.0326484	0.0538958	0.0420518	0.0391687	0.0245263	0.0200022	0.0555745	0.0473519	0.0410715	-0.000858569	0.0182995	0.0263104	0.0174735	0.0131992	0.0127123	-0.0110812
19	0.0117445	0.00991125	0.00331776	0.00896164	0.00415168	0.00295953	0.00955737	0.0165779	0.0107043	0.00859821	0.0106856	0.0149019	0.0142992	0.0131975	0.0109934	0.0176549	0.00992626	0.00722961	0.00812685	0.0056791	0.00960586	0.00490803	0.00485031	0.0158535	0.00722269	0.0121089	0.00515653	0.0101455	0.0101011	0.00559211	0.0106092	0.00560376	0.00615457	0.00326104	0.0047125	0.000195362	0.0059355	0.000447308	0.00334061	0.00298935	0.00329304	0.00550874	-0.000437514	-0.000548532	-0.000413459	-0.000657169	0.00774384	0.00269804	-0.00201207
20	0.00869125	0.00980681	0.00937329	0.00891437	0.00882004	0.00616495	0.0111022	0.0145748	0.0108533	0.00936957	0.00897995	0.0109274	0.0124556	0.00958797	0.00783041	0.0175482	0.00882796	0.00401743	0.00523892	0.0126991	0.00875903	0.00236619	0.0101806	0.0130548	0.00782433	0.0132262	0.00428688	0.00584193	0.00458343	-0.000734687	0.0137252	0.00578851	0.00542144	0.00862545	0.00277831	-0.000181556	-0.00037034	0.00193053	0.00586752	0.00356671	0.00660854	-8.15e-06	0.000708131	0.00363967	0.00359592	-0.000275584	-0.000346048	0.00195959	-0.00292291
21	0.0501942	0.0572339	0.0875687	0.082118	0.0919507	0.0942327	0.0875464	0.0851959	0.0899003	0.0852518	0.0914833	0.076289	0.0723198	0.0783417	0.046617	0.0550803	0.0733346	0.0618068	0.0318346	0.073229	0.0613561	0.0575292	0.0406349	0.0439897	0.050573	0.0366338	0.0547749	0.045876	0.0424128	0.0161211	0.0530346	0.0340537	0.0407895	0.0292365	0.034846	0.00837687	-0.00638111	0.018272	0.0122481	0.0220246	0.0485749	0.0310964	0.00826831	0.0280734	0.0140928	0.0165064	0.0268337	0.012636	-0.0190061
22	0.0592797	0.0632772	0.0871288	0.0812774	0.0849848	0.100349	0.0854167	0.0876534	0.0834472	0.0951977	0.0900907	0.0905796	0.0789079	0.0909131	0.0624454	0.0582182	0.0677062	0.0778805	0.0692599	0.078895	0.0705371	0.0424291	0.0638225	0.0648878	0.073118	0.0501026	0.0461407	0.0560259	0.0483009	0.0446187	0.0587554	0.050793	0.0301686	0.0460166	0.0546951	0.0415068	0.0390017	0.0388819	0.013462	0.0434982	0.059131	0.0465943	-0.000119103	0.0290578	0.0436532	0.0213977	0.0406723	0.0472588	0.0095538
23	0.0669211	0.0666188	0.0952847	0.0985331	0.0876071	0.10675	0.0916122	0.0993175	0.09261	0.101443	0.0990088	0.0926551	0.0890074	0.0872639	0.0543812	0.0522433	0.0680471	0.077079	0.061443	0.0756625	0.0510973	0.0428228	0.0664498	0.0655582	0.0776732	0.0613283	0.0458936	0.0574727	0.0640263	0.0553266	0.0693133	0.0514222	0.039549	0.0324829	0.0324185	0.00241173	0.0413005	0.0294871	0.0377785	0.0518037	0.0301002	0.0231412	-0.00470755	0.0359247	0.0421322	0.0307672	-0.0120598	0.0219275	-0.000102875
24	0.0490707	0.0536085	0.102243	0.094435	0.0910586	0.111235	0.101683	0.101111	0.0933348	0.107521	0.104218	0.100388	0.0864411	0.0901646	0.0604927	0.0448084	0.072939	0.0788461	0.0373224	0.0755792	0.0691253	0.0425734	0.0733112	0.0746066	0.069084	0.0742702	0.0526152	0.0560868	0.0476829	0.0713037	0.0570362	0.0207461	0.0347034	0.0294899	0.0416633	0.0484468	0.0199093	0.0410956	0.00335796	0.0467857	0.0464982	0.0331753	-0.00233423	0.0323604	0.0289108	0.0091768	0.0201927	0.0383192	-0.00429651
25	0.0443189	0.0472653	0.0883451	0.0872635	0.0987849	0.103998	0.0951551	0.0926215	0.101003	0.0971327	0.0978982	0.0949543	0.0881881	0.0887327	0.0582571	0.054562	0.065668	0.0538574	0.063301	0.0757587	0.0639704	0.0531234	0.0624557	0.0592855	0.0680458	0.0503866	0.0530436	0.0463914	0.0520358	0.0523266	0.0578559	0.038514	0.0232121	0.0358578	0.0435327	0.0303559	0.0267352	0.033805	0.0143395	0.0304441	0.0424256	0.0313413	0.0142376	0.0181582	0.0318663	0.024906	0.0327535	0.0457702	-0.000917535
26	0.00746538	0.00562372	0.00770181	0.00620469	0.0121517	0.00399638	0.010774	0.0150035	0.0143846	0.0140834	0.00985739	0.00959924	0.016039	0.0106974	0.0123543	0.0171409	0.011193	0.0114494	0.00959859	0.00846037	0.00761953	0.00539914	0.0020956	0.00898899	0.00536485	0.0107867	0.00144595	0.00193702	0.00799385	-0.000368381	0.0121909	0.00450987	0.00491667	0.0075073	0.00448132	0.000790231	0.00100598	0.000806693	0.00382422	0.00181755	0.00356869	-0.000499443	0.00148441	0.00582436	0.00437297	0.00174068	0.00185508	0.00132909	-0.000275254
27	0.0487983	0.0561551	0.0966656	0.09701	0.09144	0.110155	0.0928093	0.0842544	0.0914971	0.103148	0.092865	0.0930853	0.0843548	0.0916361	0.032328	0.0485304	0.0659491	0.0603536	0.0406191	0.0573418	0.0496705	0.0267351	0.0373763	0.0350718	0.0530255	0.0426344	0.0287716	0.0304664	0.0279605	0.00422907	0.0390234	0.0417182	0.0449507	0.0212734	0.0542683	0.00803629	-0.00256858	0.0103795	0.00744126	0.023218	0.019992	0.0211145	-0.00982691	0.0194639	0.0427703	0.000241909	0.00355015	0.0255961	-0.0123747
28	0.0581185	0.0605412	0.0996257	0.0982362	0.0984007	0.110351	0.0975926	0.0995478	0.0909099	0.0977644	0.103644	0.0797512	0.0962553	0.0954662	0.0430411	0.0557243	0.0649949	0.0693022	0.0489119	0.0747919	0.0443901	0.0426502	0.0447988	0.0452142	0.0637845	0.049155	0.0525028	0.0399988	0.0439123	0.0550647	0.0526279	0.0569793	0.0312116	0.0212142	0.0271134	0.0139929	0.0200597	0.0246906	0.0139791	0.0264365	0.0405688	0.0368486	-0.00963497	0.024692	0.0255919	-0.000328225	0.0251187	0.0251434	0.00283802
29	0.0666993	0.0691015	0.104471	0.108662	0.0977671	0.116621	0.109901	0.101993	0.094455	0.112306	0.112134	0.0828245	0.0933812	0.0939826	0.0566482	0.054009	0.0559997	0.078417	0.0658116	0.0782367	0.0483881	0.0406226	0.0536492	0.0516592	0.0568966	0.0344373	0.0317696	0.0439945	0.0416972	0.0399334	0.0518382	0.0324046	0.0200987	0.0364551	0.0321508	0.0364513	0.0206941	0.030083	0.0183292	0.0395335	0.0377988	0.0439216	-0.0112617	0.00733876	0.0122059	0.00134758	0.0171291	0.0237151	-0.00827504
30	0.0413553	0.0504963	0.0847141	0.0811419	0.0816997	0.0965811	0.0875458	0.0899097	0.0894993	0.0941288	0.0908251	0.091517	0.0770797	0.0763274	0.0543168	0.0451202	0.05808	0.0594776	0.0575506	0.0606536	0.0548804	0.0469158	0.0436408	0.0454188	0.0575178	0.03717	0.0238045	0.0453046	0.0485907	0.0246097	0.0429058	0.0305042	0.0422043	0.041584	0.0520247	0.021493	0.0212136	0.037814	0.0353793	0.0431358	0.0472335	0.0276066	0.0139648	0.0229297	0.0271987	0.0109427	0.00564664	0.00164675	0.0147989
31	0.0537208	0.0588273	0.0885321	0.0780129	0.0910472	0.0998962	0.0911226	0.0954041	0.0950781	0.104069	0.0826889	0.093984	0.082355	0.084151	0.0521616	0.0550502	0.0728034	0.0734833	0.068594	0.0738058	0.0623638	0.0495611	0.0471321	0.0601967	0.0499933	0.0438841	0.0430778	0.0339821	0.0420379	0.0350995	0.0691077	0.0311124	0.0358581	0.0235973	0.0420279	0.0319793	0.0118601	0.0276907	0.015598	0.0350448	0.0509661	0.0362043	-0.0158372	0.0113973	0.0190934	0.00307092	0.0220479	0.0297674	-0.00767573
32	0.0489426	0.0537744	0.0892221	0.0963833	0.0776291	0.100365	0.0857963	0.0936456	0.083422	0.0972971	0.0881392	0.082755	0.0769285	0.0752526	0.0528068	0.0632359	0.0702611	0.0570145	0.0489208	0.0645064	0.0508722	0.0331514	0.0279361	0.0301668	0.0529782	0.042656	0.0243451	0.0369617	0.0433033	0.0255817	0.0621151	0.0715524	0.0440911	0.0372172	0.0390248	0.0221937	0.0342908	0.0270209	0.036347	0.0304171	0.022055	0.0317155	-0.00613975	0.0318576	0.0302947	0.0280086	0.00804038	-0.00462002	-0.0191541
33	0.0603266	0.0664961	0.0935956	0.0928392	0.075657	0.100934	0.0873719	0.0863402	0.0795675	0.101736	0.0887643	0.0939328	0.0795519	0.0847614	0.0459437	0.0547783	0.0595936	0.057689	0.0491976	0.0581621	0.0644836	0.0368752	0.0572762	0.0565404	0.0534706	0.0724273	0.0423341	0.0421029	0.0430929	0.0353133	0.0503867	0.043713	0.0407606	0.0466993	0.0412441	0.02107	0.0079379	0.0214574	0.0347129	0.0442646	0.0315122	0.0439486	0.00415403	0.0309536	0.0386864	0.0258082	0.0280594	0.0374457	-0.0311177
34	0.0423047	0.0433452	0.0876685	0.0938603	0.0983252	0.106355	0.102811	0.0966183	0.0970768	0.0986568	0.108787	0.0946194	0.087126	0.0876861	0.0610641	0.0648161	0.0810072	0.0824732	0.0650814	0.0684538	0.0717243	0.0677783	0.0846728	0.0782992	0.0737412	0.055146	0.0592855	0.0579324	0.0783307	0.0485978	0.0693612	0.0565197	0.0261438	0.0407427	0.0573633	0.0283253	0.033342	0.0315644	0.0155183	0.0471498	0.0569186	0.0469711	-0.00558284	0.0281405	0.0216746	0.00978612	0.0400906	0.0257161	-0.0168098
35	0.0105101	0.0127371	0.00792972	0.00830247	0.0103655	0.00436499	0.0119576	0.00694809	0.0108096	0.0106734	0.0105666	0.00635855	0.0123726	0.00778624	0.00905322	0.00846916	0.00946648	0.0101242	0.00635978	0.00924216	0.0126196	0.00280117	0.006696	0.00965059	0.00766059	0.0112045	0.00287215	0.00635036	0.00889548	0.00200428	0.00922128	0.00533287	0.00551904	0.00488007	0.00541788	0.0021427	0.00509998	0.00277689	0.00150434	0.00236119	0.00713921	0.00541151	0.00306646	0.000961024	0.00458979	0.00323994	0.00245501	0.00199055	-0.00100578
36	0.00968279	0.00966752	0.00740468	0.00767134	0.00946113	0.00553455	0.0101294	0.0145873	0.0107368	0.0101258	0.00998761	0.0100113	0.0107621	0.00926372	0.00563766	0.0167981	0.0100406	0.0022061	0.00903978	0.0128164	0.0122971	0.00250592	0.0132591	0.0135565	0.00502941	0.0104926	0.00606574	0.00564155	0.00753513	0.00263606	0.0109715	0.00676256	0.00391761	0.00971158	0.00722088	-0.00103931	0.0039482	0.00721019	0.0055235	0.00532159	0.00702865	0.00254209	0.000236278	0.00180363	0.00390982	0.0014409	0.00116124	0.00194465	-0.00260476
37	0.0108871	0.009717	0.00685322	0.0103341	0.00365407	0.00602216	0.0103665	0.0141732	0.0104851	0.01384	0.0084687	0.0122968	0.0156336	0.0110591	0.00424314	0.0161575	0.0126314	0.0112222	0.0110342	0.00891479	0.00691396	0.00199561	0.0055498	0.0106756	0.00731836	0.0108251	0.00299928	0.00672662	0.00100803	-0.000323662	0.00821141	0.00648348	0.0071979	0.00534828	0.00431228	0.0014132	0.00309231	0.00493546	0.00454076	0.00228868	0.00509592	0.00253257	0.00129691	0.00020579	0.00176204	-9.54e-06	0.00306395	0.00307454	0.0015608
38	0.0485422	0.054154	0.0977784	0.0992988	0.105312	0.11476	0.105146	0.098616	0.104592	0.102052	0.0980816	0.0876725	0.0938963	0.0813284	0.0414196	0.0569795	0.0559975	0.0648254	0.0367697	0.0801608	0.0579596	0.0471631	0.0564122	0.0540485	0.0717755	0.0421898	0.0342985	0.0219597	0.0408239	-0.0193232	0.0642239	0.0426347	0.0330532	0.0337959	0.0500539	0.0278633	-0.0161983	0.0271457	0.00166345	0.0279502	0.0478562	0.031157	0.0167076	0.0235952	0.0101916	0.0117762	0.0115954	0.0147106	-0.0127713
39	0.039843	0.0420845	0.0812083	0.0704477	0.0775798	0.0959252	0.0885781	0.0899912	0.0861214	0.0927608	0.0854127	0.0861333	0.0790033	0.0771771	0.0488043	0.0568325	0.0564785	0.0691126	0.0546117	0.0773745	0.0679918	0.0390553	0.050906	0.067169	0.0674417	0.0424384	0.0612348	0.0547921	0.0399633	0.0415368	0.0631856	0.03323	0.0186339	0.0431342	0.0384779	0.0150027	0.0159936	0.0245305	0.0338146	0.0476584	0.0487872	0.035442	-0.0122631	0.027548	0.0319216	0.0138309	0.0182123	0.0208336	-0.00628782
40	0.0362646	0.041193	0.079858	0.0861326	0.0723099	0.0956658	0.084145	0.0902057	0.0779537	0.0950086	0.0908228	0.0775969	0.0743732	0.0741704	0.0657509	0.0538181	0.0581932	0.0597385	0.063927	0.0703735	0.0387476	0.0338726	0.0521004	0.0587388	0.0556265	0.0421898	0.0339572	0.0311898	0.0402426	0.0147533	0.0598304	0.0435219	0.0522642	0.0332636	0.0408605	0.0294977	0.0130358	0.0271769	0.0108081	0.0339111	0.0330014	0.0254971	-0.0084314	0.0203168	0.0325799	0.036371	0.0260459	0.0181528	-0.0235304
41	0.0480459	0.0597598	0.0868122	0.0896197	0.0877465	0.0963329	0.0883993	0.102918	0.091985	0.0997748	0.101264	0.0915908	0.0878871	0.0907864	0.0510084	0.0531499	0.0636427	0.0795591	0.0580165	0.0732188	0.0542614	0.0362859	0.0449444	0.0489502	0.0612407	0.0571835	0.0432167	0.0609338	0.0509567	0.0452068	0.0685493	0.0581242	0.0440119	0.0359401	0.0499936	0.0551832	0.0486867	0.0433319	0.0341344	0.0499622	0.0439318	0.0375824	-0.0125196	0.0287949	0.0267105	0.0147126	0.025904	0.0344584	-0.0164542
42	0.0110424	0.0105735	0.00957326	0.0074168	0.0085013	0.00576758	0.0116349	0.012453	0.0118198	0.0118066	0.00876224	0.00811772	0.0116539	0.010936	0.0103827	0.0115555	0.00904469	0.00707397	0.00526849	0.00584136	0.00886513	0.00319061	0.00707013	0.0104339	0.00612029	0.00789308	0.00398508	0.00338092	0.00574907	0.00125376	0.00738709	0.0046653	0.00644129	0.00630797	0.00627876	0.000754011	0.00195266	0.00268698	0.00394745	0.0026048	0.00529594	0.00168989	0.00137561	0.00431657	0.00357559	0.00427174	0.00252596	0.00232223	0.000698484
43	0.0461831	0.0517955	0.0869393	0.0967823	0.0821896	0.1037	0.0891184	0.0879948	0.0900961	0.0928107	0.0930638	0.0785864	0.0777726	0.0731476	0.0560438	0.0708513	0.0474007	0.0624148	0.0432162	0.0744287	0.0638481	0.0462487	0.0470078	0.0491483	0.0546335	0.0557724	0.0423265	0.0334531	0.0429858	0.0382394	0.0470123	0.0647448	0.0456009	0.0277787	0.0483372	0.0279716	0.0334128	0.0313942	0.0244873	0.0469958	0.0275177	0.0123385	0.00281975	0.0456	0.0330354	0.0185866	0.0145347	0.0404859	-0.0286781
44	0.0069799	0.0113826	0.00846624	0.00654484	0.013554	0.00382677	0.0165258	0.00757639	0.0142181	0.00809744	0.00789891	0.00475675	0.0136241	0.0102963	0.00466314	0.0067224	0.00302047	0.00502583	0.00361595	0.0119415	0.00973808	0.00210453	0.0137008	0.0134573	0.00165509	0.0106762	0.0036058	0.00503955	0.00660921	0.00177466	0.00565732	0.00577448	0.00245046	0.00958049	0.00362554	-4.33e-05	0.00187029	0.00115967	0.00148106	0.00302422	0.00292377	0.000228684	-2.73e-05	0.00481878	0.011378	0.00655421	0.000654669	0.00108489	-0.00134443
45	0.0583487	0.0577491	0.0905815	0.0990662	0.0949825	0.102735	0.101298	0.0891091	0.0900028	0.0948309	0.094837	0.0656096	0.0916797	0.0622259	0.0297192	0.0477155	0.0656844	0.0644023	0.0370399	0.0512883	0.0480269	0.0392104	0.0354548	0.0408552	0.0594209	0.0387483	0.0375271	0.0214274	0.0424386	0.00192893	0.0376599	0.0278317	0.0326286	0.0264533	0.0322684	0.0274434	0.0181438	0.0032088	-0.00216859	0.00922762	0.0290479	0.0227031	-0.0120161	0.0172021	0.0175323	0.0129408	0.010648	0.0141822	0.0107456
46	0.0476101	0.0496591	0.0750747	0.0918231	0.0877805	0.0925064	0.0842954	0.0885662	0.0887429	0.0988648	0.0930106	0.0830659	0.0823922	0.0843001	0.0435005	0.0499647	0.0641947	0.058669	0.0548303	0.0606665	0.0579958	0.0371601	0.0392852	0.0419562	0.0557021	0.054899	0.0301953	0.0290625	0.0419434	0.0152939	0.0493543	0.0470648	0.0596068	0.0400763	0.0505658	0.0279948	0.0327471	0.032276	0.0228188	0.0548074	0.0405228	0.013087	-0.00823818	0.0191749	0.0321128	0.0184616	0.00443968	0.019446	-0.000515138
47	0.0109762	0.0132525	0.00787984	0.00896659	0.00645996	0.00419543	0.0109422	0.0124525	0.0116348	0.00964895	0.00995404	0.00644875	0.0134012	0.0069729	0.0130312	0.0163326	0.0133601	0.00804266	0.00453751	0.00424409	0.00693214	0.00534712	0.00649517	0.011678	0.00603529	0.0146904	0.00229351	0.00683504	0.010825	0.00188849	0.00792579	0.00485348	0.00628516	0.00487525	0.00481352	0.000750909	0.00110153	0.00170509	0.0019072	0.00125857	0.00519764	0.00148105	-0.000549444	0.00631779	0.00489543	0.00354803	0.002235	0.00201483	-0.000706745
48	0.0422113	0.0448425	0.089685	0.104764	0.0936028	0.10868	0.103984	0.0934644	0.0997148	0.102843	0.0952685	0.092374	0.0902007	0.0899275	0.0442049	0.0612437	0.0672818	0.0780657	0.0523947	0.060049	0.0515917	0.0337873	0.0620942	0.0605369	0.0706432	0.0416099	0.0479152	0.0317613	0.0370032	0.0235239	0.0507628	0.0571985	0.0459588	0.0264215	0.0322118	0.0255105	0.0396795	0.0366728	0.020751	0.0371384	0.032633	0.0227786	-0.0147153	0.020596	0.0302535	0.0295473	0.000307825	0.0105966	-0.0146378
49	0.0104096	0.010171	0.00658262	0.00701829	0.0081198	0.00481449	0.00933313	0.0129151	0.0148139	0.00815325	0.00941514	0.0117267	0.0116269	0.0120025	0.00927572	0.0181285	0.0162402	0.00928924	0.00631403	0.00556129	0.00407925	0.00649012	0.00698817	0.0139355	0.00820518	0.011326	0.00624808	0.00416603	0.00919507	0.00203149	0.00997041	0.00474132	0.0112201	0.00733046	0.0037572	0.00279629	0.00199172	0.00158933	0.00392898	0.00314528	0.00122552	0.000151192	-7.48e-05	0.00451764	0.000429124	0.00215824	0.00130965	0.00150787	-0.0013774
50	0.0638125	0.06628	0.0883556	0.0940171	0.0883704	0.105036	0.103787	0.0881181	0.0829015	0.0958348	0.0896083	0.0677364	0.0749532	0.0784093	0.0378075	0.0521857	0.0645317	0.0737695	0.0510838	0.0695801	0.0516205	0.0301895	0.0502515	0.0529204	0.0577273	0.0520324	0.0497559	0.0332309	0.0384062	0.0228007	0.0525072	0.0451226	0.0456099	0.0298912	0.0439802	0.0280031	0.0142477	0.0285927	0.0267826	0.037613	0.0266848	0.033769	-0.00780465	0.0113537	0.024006	0.0159302	0.0123494	0.024313	-0.0051888
51	0.0406224	0.0428489	0.078847	0.0707148	0.085111	0.102718	0.0927852	0.0842068	0.0839843	0.0916794	0.0890692	0.0927319	0.0833627	0.0809025	0.045782	0.0461679	0.0462659	0.0665201	0.0397386	0.0638284	0.0598453	0.0401287	0.0503073	0.0572686	0.0635715	0.0448698	0.0396853	0.0475746	0.0497605	0.0554384	0.0446271	0.0280052	0.0165318	0.016501	0.0273807	0.0303196	0.00761567	0.016115	0.00447595	0.0249663	0.0482217	0.0403795	-0.0124691	0.00227843	0.0168254	0.00371197	0.030915	0.0401143	0.00180379
52	0.00422586	0.00757443	0.0103454	0.00669402	0.0091187	0.00628832	0.0135994	0.0111011	0.0151537	0.0111298	0.0107866	0.00663586	0.0123633	0.0080749	0.00397023	0.00792296	0.00685905	0.0141355	0.00814953	0.0138324	0.00865966	0.00367819	0.00870559	0.0120493	0.00536238	0.0085245	0.00428841	0.00414029	0.00691017	0.000312209	0.00951422	0.00975763	0.00377986	0.0107502	0.00771361	0.000292944	0.00115103	0.00256043	0.00307895	0.00566391	0.004072	0.00115208	-0.00499443	0.00513656	0.0106494	0.00545434	0.00233147	2.25e-05	-0.00212662
53	0.010831	0.00975082	0.00723113	0.0102043	0.00729736	0.0044854	0.0106361	0.0138094	0.0135989	0.0114369	0.00972559	0.00912847	0.0133115	0.00948125	0.0100014	0.0155534	0.0134813	0.00701222	0.00376367	0.00692954	0.00892283	0.00771608	0.00611219	0.0105783	0.00437544	0.0114488	0.00502899	0.00389046	0.0114189	-0.0017909	0.00713148	0.00585906	0.00636709	0.00761503	0.00655788	0.00337596	-0.00155678	0.00226196	0.00488564	0.00189708	0.00513683	0.000255737	0.00266766	0.00283815	0.00115898	0.00136968	0.00105012	0.00190694	-0.00158268
54	0.0107273	0.0101986	0.00910262	0.00454072	0.00946423	0.00272643	0.0124413	0.00928095	0.0144887	0.0102272	0.011525	0.00369882	0.0132192	0.0107314	0.00713768	0.0115576	0.00598682	0.00766341	0.0038418	0.00908009	0.0110564	0.00366895	0.0065758	0.0104274	0.00289384	0.0107932	0.00396115	0.00628249	0.00584679	0.0021259	0.0110391	0.00304952	0.00417316	0.00766686	0.00521171	0.000527813	0.00191425	0.000661295	0.000359007	0.00215623	0.00763316	0.00239494	0.00378289	0.00484245	0.0059907	0.0051065	0.00300598	0.00177086	-0.00117653
55	0.0489549	0.049317	0.0635029	0.0843872	0.081408	0.0939697	0.0880494	0.0892549	0.0834971	0.0965147	0.0834186	0.0826807	0.0792561	0.0785354	0.0436681	0.0491554	0.0677325	0.0672519	0.0522861	0.06539	0.0404663	0.0428131	0.0514579	0.0532238	0.0485985	0.067613	0.0578181	0.0497474	0.0511544	0.0505646	0.053737	0.0429233	0.050617	0.0226831	0.0580356	0.0243251	0.0142019	0.0275136	0.0316595	0.0455446	0.0217815	0.0142387	-0.0137737	0.0303521	0.030607	0.0218259	0.00684416	0.0251727	-0.00467404
56	0.00532881	0.00613172	0.00871235	0.00683854	0.0104379	0.00599571	0.00985314	0.0132183	0.0176659	0.0165989	0.0138239	0.00838136	0.00935607	0.0107876	0.00790463	0.0111651	0.011485	0.00768449	0.00587716	0.010308	0.00780241	0.00368816	0.00686927	0.00752792	0.00330483	0.00488005	0.00220162	0.00414843	0.00406561	0.000248047	0.00353492	0.00590392	0.00531545	0.00872593	0.00448418	0.000687368	-0.000120182	0.00174717	0.00339896	0.00348873	0.00495044	0.000550526	0.000593836	0.00437187	0.00588434	0.00619736	0.00224669	0.000604971	-0.0022745
57	0.00890691	0.0123881	0.00897688	0.00719013	0.0090399	0.00361042	0.0117264	0.0118729	0.0127265	0.0111637	0.0099488	0.00990443	0.0114036	0.00946217	0.00707514	0.0145802	0.0100469	0.0105231	0.00609495	0.00982501	0.00842597	0.00311188	0.0154852	0.0171745	0.00431898	0.00929036	0.00363318	0.0030445	0.00637317	0.000946063	0.00947613	0.00699157	0.00125338	0.007998	0.00517409	-0.0002829	0.00141106	0.00247965	0.00316468	0.00118063	0.00258225	-4.67e-05	0.000989107	0.00411831	0.00635729	0.00356232	0.00233031	0.000951674	-0.00182543
58	0.00977326	0.0131431	0.0106234	0.00850289	0.0117013	0.0036205	0.012857	0.00764365	0.0128715	0.007677	0.00875255	0.0086277	0.0147347	0.0105769	0.00538739	0.00896342	0.00669359	0.00561281	0.00616231	0.00765634	0.00625923	0.00205747	0.00748452	0.0110506	0.00694751	0.0136339	0.00268338	0.00653768	0.00621275	0.00107345	0.00540535	0.00451194	0.00416727	0.00656816	0.00426168	-0.000751866	0.00209104	0.00466022	0.00247469	0.000787492	0.00434854	0.00113227	0.000740011	0.0022793	0.00217215	0.00210759	0.00331053	0.00135195	-0.00144277
59	0.0570441	0.0614559	0.0788003	0.0842614	0.0779681	0.101489	0.0839375	0.085101	0.0814667	0.0944101	0.0892822	0.0885245	0.0790461	0.0794979	0.0620074	0.0515538	0.0664365	0.0786685	0.0611423	0.0735502	0.0659545	0.0456804	0.0592339	0.0546711	0.0657384	0.0573881	0.0472016	0.0385286	0.0462427	0.0529741	0.0628069	0.0500418	0.0354953	0.0311261	0.0398655	0.020588	0.0357724	0.0411507	0.0327548	0.0372229	0.0191294	0.0212688	0.00764632	0.0270981	0.0254698	0.0282932	0.0304324	0.0136944	-0.003094
60	0.047355	0.052475	0.0881613	0.0955676	0.102051	0.10503	0.0998456	0.0878054	0.102204	0.0997478	0.102886	0.0997137	0.0866508	0.0940677	0.0475985	0.0581906	0.063406	0.0683078	0.064494	0.0803618	0.0631297	0.0377761	0.0717107	0.0653656	0.0679975	0.065321	0.053418	0.0299104	0.0424337	0.0465938	0.0441227	0.0178922	0.0210056	0.0464372	0.0451498	0.0314193	0.0449026	0.0387104	-0.00358825	0.0306445	0.055343	0.0513286	0.00128476	0.0100874	0.0346047	0.0392358	0.0383572	0.0305844	-0.00190184
61	0.0639838	0.0701867	0.105412	0.0983749	0.094528	0.119166	0.098745	0.0902351	0.0960207	0.103202	0.109014	0.102302	0.0926855	0.0920848	0.0545694	0.0540243	0.0751842	0.0772803	0.0701801	0.073317	0.0719759	0.0599647	0.0650526	0.0633376	0.0863119	0.0781103	0.06248	0.0426329	0.0557302	0.0538955	0.0709706	0.0398339	0.0406653	0.0465666	0.0402354	0.0532689	0.0466772	0.0470855	0.021134	0.0491288	0.0548318	0.0593782	-0.0101197	0.0228857	0.0213771	0.0307875	0.0362228	0.0302903	-0.0141864
62	0.0499143	0.0544044	0.093172	0.0841663	0.105604	0.115163	0.109303	0.0955657	0.107414	0.104893	0.107758	0.0916161	0.0869999	0.0934772	0.0588273	0.0626005	0.0682994	0.0842731	0.081222	0.0884671	0.0829814	0.0669381	0.0606863	0.0525319	0.0586149	0.0392886	0.0512948	0.0329666	0.048335	0.0362612	0.0593766	0.0336111	0.0324403	0.0254522	0.0439996	0.0410631	0.0195524	0.0294824	0.0296501	0.0424973	0.0553168	0.0362637	0.0146857	0.0338567	0.0273149	0.0126243	0.0163002	0.0163322	0.00546186
63	0.00994241	0.00662832	0.0052199	0.00740327	0.0111683	0.00701834	0.0105665	0.0143541	0.0126287	0.0111066	0.00861129	0.012897	0.0128936	0.00691135	0.00869597	0.0219009	0.0108377	0.00895323	0.00431536	0.011298	0.00896621	0.00433608	0.00951144	0.0125218	0.00517505	0.01132	0.00623481	0.00553715	0.00652444	0.0021679	0.0145806	0.00703351	0.0013493	0.0116139	0.00324018	0.00119168	-0.00212048	-0.000767536	0.00202812	0.00200423	0.00691753	0.00243546	0.00116256	0.00209521	0.00490897	-0.000645696	0.00222687	0.00173172	-0.000715504
64	0.00763256	0.011062	0.0106076	0.00830175	0.0122064	0.00461877	0.0143918	0.0103891	0.0115722	0.00993804	0.00859491	0.00821182	0.0113972	0.00704857	0.00822614	0.00652819	0.00513779	0.00769507	0.00451628	0.00863818	0.00727824	0.00152032	0.00869935	0.0132915	0.00946635	0.00998558	0.0060927	0.00187608	0.0120666	0.00486803	0.00917139	0.00871808	0.00155799	0.00531158	0.00460011	0.000111983	0.00393094	0.00672345	0.00361188	0.00506321	0.00575906	0.00274771	0.00235665	-0.00102069	0.00446479	0.00314999	0.00212909	0.00172663	-0.0023024
65	0.0378965	0.0425019	0.0932465	0.0944833	0.0843421	0.101358	0.0899341	0.0745324	0.0854543	0.0920297	0.0903462	0.0794155	0.0820524	0.0841017	0.0460775	0.0473064	0.0388226	0.0730695	0.049146	0.0806328	0.0499044	0.0509329	0.0564346	0.0475294	0.0554875	0.0405043	0.0333468	0.0337607	0.0382211	0.0306675	0.0449895	0.0594344	0.0268353	0.0283037	0.0312644	0.0423927	-0.00841866	0.00851413	0.0162827	0.0453575	0.0201101	0.012853	0.00428536	0.0141001	0.0359434	0.00915797	0.0166049	0.0057579	-0.00139634
66	0.0119432	0.0108279	0.0061503	0.00992861	0.00540352	0.00500311	0.012893	0.0110259	0.0132079	0.0076161	0.00813655	0.00961953	0.0122389	0.0121503	0.00993537	0.0131223	0.0105482	0.00484039	0.00520613	0.0103174	0.00556359	0.00164801	0.0037683	0.00930833	0.00641227	0.00991674	0.0108242	0.00600101	0.012027	0.00179663	0.00951384	0.0034799	0.00598609	0.00897204	0.00513653	-0.000385445	0.00220759	0.00332503	0.00239855	0.00709213	0.00807652	0.00202888	0.000381564	0.00153476	0.00216232	0.0025832	-0.000910651	0.000134713	-0.00232399
67	0.0648271	0.0744798	0.0826333	0.0881662	0.0805699	0.0785563	0.0810365	0.0961982	0.08307	0.0971485	0.0885172	0.0956903	0.0759143	0.0718949	0.0460434	0.0496327	0.0525344	0.0665933	0.0419962	0.0683528	0.0612694	0.0410713	0.0575571	0.0609236	0.0758137	0.0683436	0.0484454	0.0569305	0.0461625	0.0556573	0.066521	0.0484014	0.0270097	0.0142018	0.0598806	0.0318166	0.049351	0.0451614	0.0315027	0.0422613	0.0324021	0.0254387	-0.0079356	0.015239	0.0173048	0.0021632	-0.00366189	0.0249487	-0.0230047
68	0.00984348	0.00974711	0.0115004	0.00765769	0.0110986	0.00348285	0.0085231	0.0184655	0.0124738	0.0106327	0.0123207	0.00358814	0.0100473	0.0110347	0.00858504	0.0138974	0.0042123	0.00347947	0.00149413	0.00800557	0.00672712	0.00550389	0.00392575	0.00683142	0.00613705	0.0102043	0.0076342	0.00876435	0.010373	0.00455681	0.0114074	0.00843251	0.0024696	0.00727863	0.00387082	-0.00126249	0.00234802	0.00336025	0.00336316	0.00113306	0.00719921	0.00375367	0.000675538	0.00762871	0.00706711	0.00302182	0.00132999	0.000598741	-0.00178199
69	0.0470207	0.0517949	0.0936456	0.0928345	0.0841408	0.105879	0.0911332	0.100238	0.0919802	0.0996743	0.0974073	0.0875971	0.0879279	0.084645	0.0589107	0.069717	0.0801182	0.0846948	0.0683586	0.0825851	0.0611491	0.0625883	0.0545791	0.0623387	0.0657694	0.0618223	0.0575525	0.0629053	0.0635691	0.0562305	0.0690609	0.0289411	0.0391207	0.0271684	0.0368688	0.0186814	0.0251166	0.0292383	0.0125209	0.0379028	0.0387531	0.0435531	-0.00467445	0.0419411	0.0537704	0.0201233	0.0425546	0.031537	-0.00212321
70	0.0483087	0.0638079	0.0864543	0.0800246	0.0837596	0.106488	0.0844413	0.0823412	0.0800912	0.0929149	0.0767973	0.0910664	0.0824688	0.0937433	0.0415566	0.0494773	0.0554829	0.0542479	0.0497016	0.0759131	0.0590291	0.0341509	0.0527115	0.0597203	0.0618818	0.0500832	0.0660198	0.0527789	0.0517332	0.036284	0.0450358	0.0530126	0.0356711	0.052155	0.0609767	0.0304816	0.037452	0.0364072	0.0261485	0.0457867	0.0467929	0.0325397	-0.00439377	0.00565246	0.0250851	0.021515	0.014059	0.0167799	-0.0064449
71	0.0479499	0.0512132	0.0896623	0.0906591	0.0842189	0.0956688	0.0883992	0.0865111	0.0853666	0.0917832	0.0874974	0.0798928	0.0826802	0.0847051	0.0427336	0.052298	0.0556812	0.0682397	0.0364211	0.0649643	0.0551154	0.0438376	0.0539275	0.0447916	0.0364779	0.0385573	0.0158376	0.0372438	0.0207288	0.0165765	0.0472386	0.0499384	0.0482539	0.0209749	0.0530252	0.027264	0.0142962	0.029029	0.0140587	0.0464769	0.0393387	0.0111224	0.00694613	0.0239398	0.0429176	0.0141642	0.00882685	0.0193106	-0.0119787
72	0.0610759	0.0710536	0.087454	0.0933356	0.0817192	0.10742	0.0914831	0.0912465	0.0846374	0.0973177	0.0922078	0.0892028	0.0806006	0.0888302	0.0517027	0.047251	0.065356	0.0762353	0.0634511	0.0764831	0.0641088	0.037796	0.0504766	0.0539899	0.0688835	0.082775	0.0442602	0.0524444	0.0476116	0.0372916	0.0613294	0.0653761	0.0341908	0.0436704	0.0592933	0.0232426	0.0295723	0.0420223	0.0441811	0.0519897	0.044059	0.0501571	0.0142341	0.0285105	0.0385444	0.0308127	0.0363607	0.0144654	-0.0233647
73	0.0413384	0.0433993	0.087402	0.0771443	0.0977437	0.108786	0.0938239	0.0913198	0.0946565	0.0916814	0.0995753	0.0961536	0.0836356	0.080841	0.0580206	0.0455376	0.0628981	0.0653158	0.0542506	0.0793534	0.0791176	0.07173	0.0695508	0.076142	0.0820099	0.054027	0.0643212	0.0542118	0.058856	0.0479878	0.0565046	0.0559795	0.0240051	0.0466172	0.0549187	0.0376791	0.024455	0.0467125	0.0257036	0.0236595	0.058545	0.0547925	0.0254234	0.00529159	0.0369174	0.0247926	0.0316872	0.00932289	-0.000817865
74	0.0086858	0.00854551	0.00705963	0.0126125	0.00943999	0.00677394	0.0102551	0.0158062	0.0126692	0.0136098	0.0101139	0.00979473	0.0144549	0.00497772	0.010036	0.0147024	0.0117472	0.00807676	0.00328287	0.0113312	0.0141787	0.00569217	0.00379432	0.0122125	0.00696445	0.0125035	0.00209461	0.00724121	0.0105208	0.00218985	0.0123782	0.00254781	0.00183897	0.00440939	0.00355007	-0.00173664	-0.000997148	0.0029639	0.00472389	0.00811756	0.0107352	0.00380361	-0.00106664	-0.000301685	-0.000128308	-0.00114471	0.00223164	0.0012685	-0.00274302
75	0.0576645	0.0595627	0.0903441	0.0866341	0.0795212	0.0958483	0.0856832	0.0913265	0.0885678	0.0959525	0.0909545	0.0901817	0.0824117	0.0909682	0.0508001	0.054332	0.0621398	0.0763462	0.0695453	0.0735991	0.0636738	0.0441138	0.0533295	0.0577568	0.0693387	0.0592574	0.0469388	0.0418685	0.0488325	0.0477414	0.0672958	0.0617996	0.0469843	0.0300387	0.0355971	0.0283683	0.0256705	0.0256494	0.0237119	0.0464584	0.0418493	0.036447	0.00360439	0.0204424	0.0259011	0.00539821	0.015378	0.0352057	-0.0106037
76	0.0102493	0.0122371	0.00963533	0.00614646	0.0119291	0.00379706	0.01204	0.00803542	0.0125314	0.00889673	0.00730849	0.0117423	0.0132176	0.00940251	0.00913694	0.0066126	0.0033838	0.00819587	0.00907929	0.0115132	0.00587012	0.0037648	0.0110631	0.0139557	0.00690152	0.00643791	0.00224472	0.00390104	0.00651546	0.00162775	0.00679538	0.00604444	0.00382033	0.00665759	0.00563203	0.0019687	0.00609265	0.00694271	0.00472791	0.00316075	0.00299227	0.00215143	-0.00079635	0.00239666	0.00531616	0.00352734	0.00115807	0.00147901	-0.00122765
77	0.0115744	0.00969938	0.006853	0.00805472	0.0073919	0.00309663	0.0101514	0.014344	0.0120446	0.0104227	0.00809764	0.00904084	0.0110305	0.00988925	0.00979447	0.0149501	0.00871397	0.00610567	0.00354386	0.0100524	0.0102274	0.00581659	0.00826186	0.0118525	0.00658796	0.0102134	0.00590517	0.00703487	0.0112486	0.0024348	0.00965125	0.00430086	0.0068727	0.00801885	0.00572153	0.00114994	0.00141957	0.00108183	0.00236965	0.00457509	0.00762882	0.00249799	0.0017641	0.00372381	0.00327804	0.00189452	0.001344	0.00312785	-0.00326369
78	0.00934437	0.00977795	0.0068424	0.00893308	0.00736124	0.00623298	0.00938927	0.0171957	0.0122212	0.00885837	0.0123766	0.011259	0.0117544	0.00952355	0.00764515	0.017818	0.00856972	0.0065762	0.00531164	0.00913105	0.00882257	0.00407822	0.0126016	0.0102974	0.00372245	0.0100753	0.00561808	0.00671085	0.00970417	0.000341149	0.013272	0.00592844	0.00634697	0.00857936	0.00402716	0.0027328	0.00308002	0.00272668	0.00298266	0.00411012	0.00330775	0.00108877	-0.00052001	0.00164081	0.00744294	0.00451362	-0.000447371	0.000194153	-0.0026956
79	0.00807709	0.00795104	0.0071153	0.0101886	0.00703724	0.00486405	0.00912456	0.0186307	0.0158198	0.0111747	0.00938342	0.0120904	0.0127775	0.0106127	0.00427505	0.0146533	0.0134659	0.00878039	0.00528209	0.0100974	0.00601648	0.00228079	0.0046122	0.0107004	0.00652947	0.0105276	0.00472524	0.00736176	0.00268707	0.000533736	0.00420202	0.00828813	0.00539006	0.00836601	0.00147715	0.000832794	0.000482388	0.00207882	0.00500212	0.00531059	0.003756	0.00392662	0.000743775	0.000374836	0.00384134	-0.00187299	-0.00145839	0.00525423	0.000182883
80	0.0119304	0.0118642	0.00650498	0.00899626	0.00546041	0.00172045	0.0140282	0.0116537	0.0104299	0.00906564	0.00820177	0.00846232	0.0148484	0.0103315	0.0130174	0.0150747	0.00874323	0.00872125	0.00301962	0.00868155	0.0103852	0.00276092	0.0063923	0.0120662	0.00582295	0.0145822	0.00516196	0.0120647	0.0125986	0.00388884	0.0105379	0.00445881	0.00300938	0.00493038	0.0072335	-0.00167668	0.00122722	0.000473881	0.00111765	0.0021866	0.00910666	0.00345667	0.00324706	0.00478358	0.00241452	0.000686076	0.00221807	-0.000436398	-0.00186627
81	0.0479401	0.05164	0.0886225	0.0886749	0.0931504	0.102056	0.088318	0.0840743	0.0906768	0.096756	0.099736	0.0861421	0.086822	0.0871401	0.0657061	0.0513152	0.060493	0.0689915	0.0488113	0.0786269	0.0704645	0.0657244	0.0541555	0.0689745	0.0676464	0.0648922	0.0649736	0.077775	0.0694999	0.0617069	0.0661281	0.0309017	0.0163341	0.0405063	0.0411575	0.0198531	0.0380237	0.0290566	0.0209775	0.0423017	0.0559725	0.050272	-0.0102351	0.0251654	0.0366174	0.0114409	0.0124034	0.034255	-0.00603802
82	0.0516997	0.0613584	0.0870839	0.0884503	0.0771113	0.0901463	0.0898946	0.0877384	0.0883879	0.0972537	0.089421	0.0922335	0.0851025	0.0883255	0.0526265	0.0482299	0.0587276	0.0750182	0.0592683	0.0817259	0.0807581	0.0292359	0.0523632	0.0545442	0.0628161	0.0619936	0.0493723	0.0634106	0.0553053	0.0403775	0.0646295	0.0461142	0.033363	0.0343153	0.0413349	0.0343899	0.0382501	0.0353201	0.0318856	0.049699	0.0581912	0.0479086	-0.0104469	0.0205965	0.0285156	0.0198986	0.0277936	0.0248589	0.00546486
83	0.0663594	0.0627376	0.0893431	0.097402	0.103768	0.10746	0.105071	0.0956342	0.100756	0.0997596	0.104072	0.0894834	0.0831934	0.0837082	0.0481536	0.0672038	0.0689849	0.0775488	0.0648283	0.0852921	0.0649383	0.0526394	0.0726684	0.0458041	0.0696741	0.0567158	0.0436974	0.0216752	0.0349656	0.0324589	0.0631336	0.0683543	0.0433152	0.0167457	0.0311876	0.0264395	0.00775608	0.022417	0.0214644	0.0458832	0.0546522	0.0345817	-0.00898328	0.01244	0.0275051	0.0047055	0.0191825	0.0153189	0.0141086
84	0.00907807	0.00888167	0.00815306	0.00842442	0.00945907	0.00631489	0.0139047	0.0138038	0.0124075	0.0125445	0.00992443	0.0111388	0.01961	0.0130526	0.00939886	0.0122711	0.00913801	0.00753748	0.00487342	0.0058559	0.00688075	0.00474887	0.000922865	0.00758781	0.00236209	0.011373	0.0047505	0.00485732	0.0104703	0.00296816	0.00743396	0.00613898	0.00585128	0.00475177	0.00256234	0.000540836	0.00109687	0.00065363	0.000795562	0.000972174	0.00618271	0.00145419	-0.00414386	0.00142457	0.00168673	-0.000596247	-0.000501645	0.00126985	-0.00241467
85	0.0538761	0.056294	0.0935018	0.0881894	0.0959214	0.107876	0.0977647	0.098199	0.0966156	0.103208	0.101104	0.0918854	0.0868908	0.092586	0.0495795	0.0529765	0.0744545	0.0801208	0.0634521	0.0668567	0.0591067	0.0329313	0.0448111	0.0595999	0.0755657	0.0551411	0.0547789	0.0495486	0.0409061	0.0512132	0.0592463	0.0249554	0.0322423	0.023574	0.0394042	0.0379483	0.0190474	0.036031	0.00614441	0.0398757	0.0435876	0.0438569	0.00621019	0.0320133	0.0264042	0.0117337	0.0214995	0.0402563	-0.00357632
86	0.0107121	0.0127928	0.00888712	0.0102541	0.00778725	0.00656281	0.0135295	0.00893755	0.0122163	0.0124847	0.00681406	0.00521369	0.0109861	0.00855478	0.00990218	0.00861333	0.0104448	0.00711451	0.00578216	0.00804121	0.0102302	0.00836733	0.00380457	0.00831867	0.00484855	0.0126081	0.00332756	0.00956029	0.0117431	0.00205911	0.00694926	0.0014823	0.00282283	0.012414	0.010709	0.00131859	0.00311629	0.00297399	0.00733643	0.00257179	0.00912849	0.00511075	0.000669507	0.00260655	0.00359452	0.00185974	-0.00150669	-0.000577221	-0.00170239
87	0.0088181	0.0126382	0.00939732	0.00919389	0.00785394	0.00448435	0.0118089	0.00717777	0.00998836	0.0127082	0.00910616	0.00949005	0.0126027	0.00978486	0.0122488	0.0118835	0.00674632	0.0058603	0.00390303	0.00747557	0.00870437	0.00517543	0.00381749	0.0128297	0.00554681	0.0121003	0.00676288	0.0069544	0.0101151	0.00439611	0.0113922	0.00384189	0.000239723	0.00616692	0.00476192	0.00089026	0.000994775	0.000465846	0.00130796	0.000816923	0.00734458	0.00436051	0.00186907	0.00439377	0.00425451	0.00405232	0.00573826	-9.9e-05	-0.000925721
88	0.00688693	0.0105781	0.011146	0.00922966	0.0115641	0.00572486	0.0149347	0.00680119	0.00924968	0.0120195	0.00793932	0.00711983	0.0144623	0.0125137	0.0104578	0.00466877	0.00548432	0.00498248	0.00308162	0.00817193	0.00859841	0.00375734	0.00471518	0.00967904	0.00574371	0.0124899	0.00737827	0.00890606	0.0128579	0.00530764	0.00780071	0.00354703	0.00291273	0.0050639	0.00594249	0.000323219	0.00150073	0.00163616	0.00285089	0.0028902	0.00703634	0.00589947	6.32e-06	0.000221979	0.00275747	0.00149877	0.00220497	0.00146886	-0.00211517
89	0.00977422	0.0142726	0.00916167	0.0102468	0.0110919	0.00469422	0.0123776	0.00632834	0.0108715	0.0126031	0.00713685	0.00977679	0.0114956	0.00605294	0.00872584	0.00884872	0.00662159	0.00570361	0.00456604	0.0091231	0.00798031	0.00528753	0.00421655	0.0116123	0.00483625	0.0124768	0.00684608	0.0102251	0.0115439	0.00446672	0.00704356	0.00336172	0.00153609	0.00534665	0.00451978	0.000227711	0.00120764	0.00139558	0.00433085	0.00312854	0.00695395	0.00509565	0.00132511	0.00159523	0.00325623	0.00181559	0.00404746	0.000338787	-0.000863921
90	0.00885637	0.0124873	0.00837254	0.00786747	0.00401286	0.00406153	0.0120676	0.00964311	0.00917558	0.0118946	0.0102227	0.00802421	0.0142334	0.0102262	0.0130978	0.0120785	0.00614494	0.01022	0.00607048	0.0116031	0.00941952	0.00553485	0.00724916	0.0117828	0.00493491	0.0137259	0.00444883	0.0052923	0.0106322	0.00238225	0.0103645	0.00555041	0.000144328	0.0060484	0.00545747	-0.000369242	0.000390699	0.00129836	2.38e-05	0.000850096	0.00488717	0.00232714	0.00204324	0.00591245	0.00705715	0.00387117	0.0018067	0.000740692	-0.00097018
91	0.00581785	0.0103239	0.00681574	0.00906852	0.0102373	0.00540383	0.0163641	0.00916489	0.0142583	0.0106915	0.00951148	0.00432483	0.0115496	0.00791039	0.00607447	0.00826302	0.00800813	0.00388044	0.00436495	0.0108335	0.00510231	0.00472124	0.0101901	0.0065063	0.0031452	0.00913896	0.0034685	0.000993072	0.0111491	0.00294118	0.00428149	0.00396094	0.00640704	0.0118801	0.00697772	0.00433255	0.00950429	0.00732284	0.00904803	0.00849948	0.004213	0.00134273	-9.78e-05	0.00615448	0.0104969	0.0084207	0.00106349	-0.000823457	-0.00114006
92	0.00629492	0.0105666	0.00921207	0.0083528	0.0112889	0.00417606	0.0141197	0.00959524	0.0123691	0.0142769	0.010533	0.00745967	0.0155239	0.00901457	0.00570624	0.00604843	0.00390431	0.00217372	0.00216685	0.00389359	0.0100315	0.00370015	0.00154951	0.00524739	0.00363961	0.0117455	0.004491	0.0106867	0.00862684	0.00296952	0.00928202	0.0055047	0.00330821	0.00191394	0.00489279	0.00103082	0.00305175	0.0035796	0.00374043	0.00307339	0.0103074	0.00624093	0.00189549	0.00237537	0.00274299	0.00287904	0.00151377	3.33e-05	-0.000683028
93	0.00884341	0.00923583	0.00948727	0.00833685	0.00615489	0.00361565	0.0127239	0.00958194	0.0130024	0.0156652	0.0115909	0.0103179	0.0145166	0.0108427	0.00881894	0.015457	0.0086889	0.00251037	0.00532669	0.00840152	0.0115122	0.00335981	0.00542878	0.00982305	0.00591084	0.0121263	0.00447269	0.00988208	0.0101095	0.00251328	0.0147457	0.00807659	0.00243863	0.00274932	0.00165749	-0.000337942	-6.03e-05	0.0019601	0.00438731	0.000557039	0.00867907	0.00280977	-0.000255699	0.0048156	0.00106069	0.000947212	-0.00162114	0.0040743	3.33e-05
94	0.00900501	0.0108928	0.0101972	0.00997616	0.00702678	0.00558625	0.00794563	0.0123343	0.0109079	0.0119704	0.0101089	0.00896395	0.0124307	0.01156	0.00676956	0.00859651	0.0106992	0.0138323	0.00629387	0.00998603	0.00712384	0.003379	0.00303988	0.00873734	0.00531744	0.00571424	0.00334586	0.00462041	0.00437755	0.0017046	0.0069501	0.00368393	0.00690409	0.00825671	0.0050482	0.00260014	0.00439301	0.00201875	0.00391045	0.00314166	0.00467058	0.00534844	0.000552432	0.00483012	0.00197663	0.00383313	0.00118105	0.00215665	0.00231517
95	0.00997723	0.0122977	0.00942578	0.00947323	0.010426	0.00508358	0.0112575	0.00943697	0.00735685	0.0125846	0.0100773	0.00635752	0.0119298	0.00613537	0.0108986	0.0103704	0.00840352	0.0103516	0.00763375	0.0150403	0.0134856	0.00817411	0.0108302	0.011276	0.00960374	0.0137302	0.00247609	0.00389811	0.013785	0.00139203	0.00707712	0.00474544	0.00409248	0.00715908	0.00742799	-0.000292474	0.0023913	0.002905	0.00396385	0.00333996	0.00219777	0.00128464	0.00210524	0.00405154	0.00528834	0.00171082	0.000635224	-4.36e-05	-0.00136998
96	0.0126227	0.012876	0.00811689	0.00774276	0.00834766	0.00503066	0.0140309	0.00943678	0.00837933	0.0122821	0.00782412	0.00703248	0.015866	0.00987566	0.0153686	0.013056	0.00712991	0.00693854	0.0031327	0.00820657	0.0107099	0.00875055	0.00450516	0.00913486	0.00558132	0.0132744	0.00760339	0.00917017	0.0158718	0.00259891	0.0101416	0.00523919	0.00404242	0.00177459	0.00344564	0.00061611	-0.000933069	0.00371667	0.00295	0.00129521	0.00961423	0.00283293	-0.000183923	0.00179285	-2.83e-05	-0.000209766	0.000694878	0.00228537	0.000316124
97	0.0100882	0.0110297	0.00756004	0.0105269	0.00900249	0.00738579	0.0101838	0.0108908	0.00999812	0.0114296	0.00900083	0.00749048	0.0118453	0.00960044	0.0116412	0.0153917	0.00745269	0.013041	0.00616444	0.00494223	0.0107936	0.00595959	0.0083662	0.011187	0.00645349	0.0100762	0.00633212	0.00615476	0.0117551	0.0078297	0.00800565	0.00415185	0.00351733	0.00612802	0.00621681	0.0032478	0.000735504	0.00171993	0.00370814	0.00519741	0.010364	0.0037092	-0.000415066	0.00021736	0.00132991	0.000473621	0.00246478	0.00302009	-0.00129944
98	0.011341	0.0127743	0.0100382	0.00840556	0.00613925	0.00531048	0.00887313	0.0110459	0.0098976	0.00987564	0.00692192	0.00800678	0.0116281	0.0105698	0.00740501	0.0111162	0.0106643	0.0107219	0.00347686	0.00744774	0.0100404	0.00710627	0.00476926	0.011897	0.00701831	0.0117051	0.00846622	0.00874368	0.0101273	0.00192505	0.00697569	0.00354162	0.00700916	0.00584389	0.00709582	0.00241999	0.00166953	0.00166867	0.00301427	0.00358434	0.00985596	0.00538275	0.000377304	0.00285576	0.00199235	0.0016038	0.00284606	0.000499724	0.00125037
99	0.00601287	0.0101144	0.00953343	0.00851831	0.00949795	0.00292292	0.0124643	0.00775815	0.0104556	0.0147107	0.00935708	0.00772517	0.0124195	0.00671233	0.00905704	0.0125131	0.00855443	0.00933694	0.00416281	0.011489	0.0128674	0.00461424	0.00731635	0.0104073	0.0033356	0.00876337	0.00494877	0.00563452	0.00474501	0.00315935	0.0115553	0.0073301	0.00269651	0.00688171	0.00613287	0.00139522	0.000971913	0.00137262	0.00302279	0.00193839	0.00895126	0.00431571	0.00205076	0.00261291	0.00474218	0.00406319	0.000921437	0.000908815	-0.000881059
100	0.0108445	0.0105137	0.00623813	0.00969791	0.00528631	0.00524087	0.00962285	0.0140036	0.0137549	0.0112887	0.00847724	0.00935084	0.0125173	0.00599036	0.0115603	0.0138413	0.0129518	0.0124679	0.0114124	0.00764873	0.00469757	0.00743912	0.00710277	0.0121471	0.00543617	0.011114	0.00505004	0.00426893	0.0134933	0.00407965	0.00789061	0.00561823	0.00502713	0.00785449	0.00755004	0.00382016	0.000439972	0.00234472	0.00335123	0.00218352	0.00351863	0.00163934	-0.00221351	0.00238904	0.0022828	-0.00117545	0.0010149	0.00202293	0.000769357
101	0.00853773	0.00982494	0.00861083	0.00927457	0.00745307	0.0052128	0.0101502	0.0136722	0.0111888	0.0129923	0.0121005	0.00715751	0.0113752	0.0106816	0.00638485	0.0147241	0.0103716	0.00620979	0.00673916	0.00726144	0.00682075	0.00664947	0.00247968	0.00831615	0.00529977	0.00992331	0.00593552	0.00934602	0.00222765	0.00258322	0.00642155	0.00675441	0.00835921	0.00898338	0.00541384	0.00027714	0.00240189	0.00186883	0.00815703	0.00364522	0.00925407	0.00632491	0.00147905	0.00612995	0.00390269	0.00160049	0.00126016	0.00280133	0.00146581
102	0.00843901	0.0109945	0.00910374	0.00915572	0.00964091	0.00387781	0.0148718	0.00597779	0.0105407	0.0119452	0.00792695	0.00333199	0.0138997	0.0099305	0.00983474	0.00762385	0.00784605	0.00590004	0.00361054	0.00598935	0.00725436	0.00496687	0.00304477	0.00878057	0.00522905	0.0115381	0.00377671	0.00758288	0.0124986	0.00472406	0.00772883	0.00422841	0.00302723	0.00558995	0.00610292	0.000646915	0.00381282	0.00469208	0.00492637	0.00445165	0.00915102	0.00471479	0.00109869	0.00166675	0.00307312	0.00269606	0.00165594	-2.67e-05	-0.000622598
103	0.0108509	0.0120582	0.00847508	0.00927035	0.00727664	0.00584168	0.0135296	0.00973257	0.0101304	0.0119815	0.00991307	0.00902538	0.0128053	0.00640147	0.0143304	0.014589	0.00713553	0.0102933	0.00175859	0.00545452	0.00903503	0.00589794	0.00468818	0.0084153	0.00617407	0.00923274	0.00357827	0.00814584	0.0124335	0.000864718	0.00895603	0.00205378	0.00442227	0.00725676	0.00491327	0.00231171	0.00266391	0.00357695	0.00494676	0.00213491	0.00736794	0.0049497	-0.00243692	0.00273473	0.00481897	0.00376814	0.000248374	0.00315588	0.00264419
104	0.00780519	0.0124831	0.00985104	0.0100666	0.00787499	0.00430626	0.012783	0.00783969	0.00852567	0.0136934	0.00741509	0.0067751	0.0141682	0.00942078	0.0124687	0.0154784	0.0117566	0.00607793	0.00216733	0.00434477	0.00728807	0.00390861	0.00545695	0.0104149	0.00492042	0.00943793	0.0043873	0.00688536	0.0108924	0.00496325	0.00879302	0.0057007	0.00613979	0.00345756	0.00453315	0.00184034	0.00367898	0.00273836	0.00311959	0.00413842	0.00459187	0.0054115	-0.00208489	0.00685672	0.00745179	0.00279493	0.000225189	0.00232966	-0.00085934
105	0.00828523	0.01388	0.00809287	0.0109998	0.0097124	0.00432846	0.0122236	0.00886448	0.011899	0.010517	0.00675257	0.00488885	0.0112789	0.00921819	0.00731682	0.0100249	0.00803218	0.0086905	0.00594377	0.0152172	0.00929159	0.00203151	0.00765249	0.0131528	0.00790169	0.0111137	0.00910141	0.00457646	0.00792469	0.000342089	0.0101261	0.00692884	0.00232976	0.0121013	0.00751383	0.00138288	-3.82e-05	0.00216276	0.00516442	0.00355698	0.0058329	0.00200827	2.77e-05	0.00340326	0.00654434	0.0031275	0.000695809	0.00121648	-0.000268572
106	0.0111311	0.00938741	0.0064944	0.00887836	0.0080972	0.00629846	0.0129755	0.0118857	0.0145241	0.0116462	0.00959359	0.00857828	0.0134038	0.0135888	0.0130596	0.0157324	0.00951813	0.00958343	0.00183204	0.00595942	0.00705962	0.00500266	0.00379906	0.00816952	0.00686101	0.00891911	0.00177486	0.0086633	0.00801145	-0.000665774	0.00928911	0.00660357	0.00441445	0.00537438	0.00616464	0.00118179	-0.00165926	0.00020874	0.00088695	0.00256527	0.0036566	0.00133824	0.00128016	0.00335579	0.00197406	0.00123108	0.00222279	0.0016358	-0.00177949
107	0.00812701	0.0133036	0.0114363	0.0117227	0.00760108	0.00481859	0.0109326	0.0131715	0.0119115	0.012554	0.00916645	0.00723365	0.0114287	0.0108102	0.0119748	0.0110857	0.00775234	0.0042827	0.0010593	0.00403909	0.00436051	0.00427371	0.00131622	0.0100657	0.00283966	0.0124637	0.00527686	0.0100215	0.0115773	0.00585414	0.0094022	0.00341219	0.00399546	0.00195847	0.0034731	0.00120772	0.0038357	0.00286902	0.00609659	0.00247946	0.00764168	0.0041107	-0.000928875	0.00247051	0.00124173	0.00204057	0.00165984	0.000764839	-4.02e-05
108	0.00843698	0.0109193	0.00817683	0.00809651	0.0106789	0.00296722	0.013238	0.0106039	0.0121191	0.0102371	0.0106216	0.00424715	0.0108841	0.00783626	0.0068644	0.00835821	0.0087159	0.0103353	0.00696022	0.00906361	0.0103023	0.00776094	0.00512639	0.00846382	0.00430823	0.0116134	0.00348939	0.00996085	0.00955995	0.00378592	0.0103014	0.00788036	0.00215831	0.00514048	0.0062499	0.000579295	0.000820459	0.00228803	0.00339073	0.00394611	0.00753705	0.00319059	0.0023699	0.00566744	0.00645617	0.002393	1.33e-05	0.00185593	-0.0004939
109	0.00731861	0.0122243	0.00739597	0.00971394	0.0105877	0.00519437	0.0122675	0.00876376	0.0129002	0.0109011	0.00917854	0.00533546	0.00957998	0.00748143	0.0108	0.0115781	0.00874625	0.00717703	0.00734261	0.0150047	0.0143478	0.00424898	0.00898149	0.00857815	0.00528643	0.0107212	0.00481167	0.00663773	0.0105611	0.00483667	0.00682531	0.00479933	0.0042906	0.0058809	0.00594119	0.00187556	0.00298966	0.00402382	0.0046937	0.00353936	0.00821703	0.0023544	0.00258634	0.00378809	0.00633882	0.00237661	3.14e-05	-0.00055046	-6.07e-05
110	0.00227031	0.00262038	0.00607165	0.00737376	0.00764888	0.00634908	0.0137049	0.0119463	0.0117184	0.0163691	0.00908607	0.0124633	0.0146519	0.0107014	0.0154404	0.0158542	0.0141494	0.00926294	0.00571321	0.00933554	0.00580563	0.00609735	0.00146361	0.0074603	0.00458188	0.00795472	0.00604184	0.00424937	0.00686038	0.00469232	0.00376848	0.00475474	0.00753874	0.00316384	0.00279466	0.000758557	-0.00158902	0.00127238	0.00421877	0.00423379	0.00425264	0.00121667	0.00272454	0.00416803	0.00205156	0.000322302	0.000953548	0.00189889	-0.00181643
111	0.00940697	0.0100325	0.0071106	0.00582466	0.00838604	0.00639956	0.01065	0.0109123	0.0118469	0.0111113	0.0122412	0.0103769	0.0124612	0.0104237	0.0142131	0.0161717	0.0118691	0.00704714	0.00257841	0.0112024	0.0114257	0.00454274	0.00682895	0.0102109	0.00398243	0.00745152	0.00492299	0.00496746	0.00630789	0.00253906	0.0119813	0.00127609	0.00884181	0.00345415	0.00467519	0.00369617	-0.00134205	0.00365567	0.00274283	0.00416159	0.00796215	0.00468494	0.0033344	0.00363982	0.00325843	0.000837423	0.00210446	0.00133961	-0.00109137
112	0.00863562	0.0112791	0.0117235	0.0074272	0.0073301	0.00310867	0.00778191	0.007703	0.00959171	0.013002	0.0108434	0.00619755	0.0151347	0.0120533	0.0105621	0.00888961	0.00782501	0.00741411	0.0036121	0.00851147	0.00929859	0.00621426	0.00570288	0.00730978	0.00446108	0.010886	0.00591205	0.00582612	0.0118535	0.00127644	0.0123504	0.00457606	0.00283493	0.0031149	0.00315874	0.000756757	0.00224817	0.00231862	0.00319234	0.00532863	0.00728981	0.0034215	0.00225135	0.00250642	0.00358264	0.00239861	0.00192593	0.00242755	-0.000151517
113	0.00625033	0.0100584	0.00970457	0.0106234	0.00916037	0.00484463	0.012379	0.0102987	0.0121826	0.0129433	0.0115595	0.00863296	0.0107525	0.00510332	0.0123917	0.0132122	0.0104839	0.00577206	0.00792068	0.0148439	0.0105035	0.00431415	0.0097891	0.00862715	0.00155759	0.00925759	0.00289685	0.00387379	0.00558419	2.41e-05	0.00695064	0.0072472	0.00370514	0.00976605	0.00594439	0.00147702	0.000738686	0.00468391	0.00469425	0.00186257	0.00543038	0.00268567	0.000916417	0.00230474	0.00712416	0.00542867	0.00016767	0.00222103	-0.000903909
114	0.0118524	0.0111652	0.0098004	0.00873474	0.0076976	0.00425552	0.00950271	0.0142717	0.00837648	0.0139407	0.0100848	0.00739623	0.0150271	0.00905342	0.0104411	0.0147016	0.0113892	0.00569687	0.00253044	0.00468983	0.00513136	0.00243691	0.000855101	0.00785465	0.00432531	0.014856	0.00613746	0.00849266	0.00892281	0.00526554	0.00904763	0.00508429	0.00993398	0.00415687	0.00341174	0.00610394	0.00522443	0.00415123	0.000937094	0.00255449	0.00565549	0.00499866	-0.000239875	0.00250691	0.000213142	0.00143716	0.000198323	0.00303362	0.000368139
115	0.00994561	0.0125767	0.00704714	0.00836094	0.0106984	0.00570242	0.0161398	0.0108528	0.012562	0.00994784	0.00665879	0.00450743	0.0112704	0.00942007	0.0135371	0.00984884	0.00738465	0.00218662	0.00427831	0.00778523	0.00554539	0.00438989	0.00367117	0.00690836	0.00627052	0.00952311	0.00475842	0.00969962	0.014861	0.00554811	0.00745419	0.00148995	0.00273121	0.00698061	0.00409868	0.000816287	0.00220667	0.00329671	0.00595909	0.007131	0.00715478	0.0038083	0.00355787	0.00221942	0.00260512	0.0024517	0.00136602	0.0011274	-0.000544807
116	0.0107108	0.013513	0.00800803	0.0087628	0.00876391	0.00448522	0.0148648	0.00553275	0.009611	0.0127631	0.00774335	0.00746197	0.0150498	0.0101966	0.0045913	0.00686564	0.0054566	0.0049193	0.00375342	0.00921892	0.0126137	0.00428833	0.00253068	0.0101389	0.00455208	0.0119273	0.00341676	0.0093061	0.00750175	0.00164028	0.0106491	0.00450856	0.00385868	0.00538878	0.00489797	0.000323972	0.00144869	0.00455734	0.0024237	0.0022581	0.0100571	0.00524174	0.00225003	0.00177582	0.00317325	0.000357192	0.000194775	0.000685705	-0.0013959
117	0.0230169	0.0151733	0.0121581	0.00818048	0.00618691	0.00631961	0.00440841	0.00569615	0.00401076	0.00600213	0.0090032	0.00860691	0.0100279	0.00926461	0.0117653	0.0124123	0.00826032	0.00766548	0.00548244	0.00593077	0.00609413	0.00479512	0.00734128	0.00931935	0.0057788	0.0095363	0.00446222	0.00706714	0.0107977	0.00702495	0.0042162	0.00104299	0.00309625	0.0041969	0.00282008	0.00127627	0.000933739	0.00198983	0.00241896	0.00371101	0.00857778	0.00518699	0.00251218	0.00416068	0.00456036	0.00368798	0.00154409	0.000136678	0.000364919
118	0.0159825	0.0129053	0.0106242	0.00619925	0.00753589	0.0061592	0.00984035	0.0093391	0.00986486	0.00880194	0.00937059	0.00868832	0.0122789	0.00918787	0.00890331	0.008381	0.00597357	0.00547284	0.00697471	0.0111424	0.00996782	0.00682459	0.00734443	0.0108084	0.00715335	0.0108288	0.00718284	0.00853613	0.0118535	0.00646463	0.00398609	0.0041364	0.0053609	0.00574417	0.00463679	0.00191819	0.00131504	0.000721621	0.0017532	0.00204746	0.0044488	0.000440942	0.00202568	0.00120912	0.00207707	0.000275015	-0.000116262	7.98e-06	0.000125042
119	0.0211851	0.0155671	0.0107871	0.00753334	0.00679707	0.00550121	0.00546961	0.00791626	0.00812491	0.00988067	0.00816592	0.00976711	0.0120521	0.00944049	0.006817	0.00706161	0.00422964	0.00723566	0.00909112	0.0109074	0.00850341	0.00675011	0.0108369	0.0100809	0.00705666	0.00482906	0.00290322	0.00556926	0.00660165	0.00397533	0.00395397	0.00505692	0.00543931	0.0071566	0.00599475	0.00566434	0.00526456	0.00391	0.00486814	0.00459317	0.0041481	0.00235464	0.00355765	0.00209	0.00537648	0.0028594	0.000648304	0.000739144	0.000463307
120	0.01703	0.0139603	0.01042	0.00834622	0.00607772	0.00629311	0.00821963	0.00857319	0.00733869	0.0103356	0.00873433	0.00848188	0.0121437	0.0107673	0.00970148	0.0119402	0.00744066	0.00731182	0.00596224	0.00937137	0.00868077	0.00546092	0.00786319	0.00970844	0.00652354	0.0104321	0.00591723	0.00817836	0.0126251	0.00735582	0.00596249	0.00407843	0.00346373	0.00503492	0.00309545	0.00249721	0.00253822	0.000788326	0.00212054	0.00249348	0.00523056	0.00160982	0.00145723	0.0045733	0.00152733	0.000943693	-0.000325801	-0.000152996	9e-05
121	0.0191458	0.0122752	0.00915182	0.00674178	0.00488906	0.00561662	0.00648245	0.00858247	0.0104254	0.00972518	0.0126475	0.00862663	0.0140126	0.012769	0.0102985	0.0118506	0.00625602	0.00483303	0.0070922	0.00796968	0.00677333	0.00833107	0.0106788	0.012028	0.00677287	0.00929479	0.00513275	0.00503131	0.010009	0.00519793	0.00392689	0.00185989	0.00459298	0.00409617	0.00343418	0.00218091	0.00195233	0.000312843	6.12e-05	0.000525112	0.000976269	0.000566523	0.000442989	0.00237249	0.00167915	0.00129519	0.000412007	0.00043554	-2.22e-05
122	0.0183913	0.0154764	0.0110238	0.00759756	0.00723088	0.00601298	0.00454044	0.00656569	0.0070228	0.00659513	0.00872879	0.0101933	0.0131894	0.0135916	0.00856715	0.00963653	0.00526953	0.00485324	0.0065185	0.00839163	0.00729315	0.00581029	0.00988953	0.0103584	0.00756327	0.0077409	0.00632213	0.00428501	0.00547275	0.00518705	0.00423645	0.00516567	0.00896533	0.00932047	0.00670332	0.00263713	0.00330052	0.00314191	0.00211416	0.00481716	0.00457194	0.00272698	0.0033238	0.0030542	0.00423675	0.00556533	0.00128996	8.67e-05	0.000310037
123	0.0175865	0.0128504	0.00960861	0.00770054	0.00583123	0.00722226	0.00965437	0.00744565	0.00871867	0.00895254	0.00974604	0.0076944	0.0102233	0.010413	0.00817929	0.0113296	0.00737019	0.00689773	0.00697034	0.0102806	0.0073716	0.00663004	0.00972477	0.0080245	0.00770861	0.0104546	0.0083469	0.00669884	0.0104986	0.00807381	0.00601563	0.00594354	0.0037588	0.00597899	0.00575918	0.00260579	0.00216548	0.00270404	0.0037059	0.00264683	0.00366398	0.00190079	0.00181827	0.00422264	0.00669813	0.00263699	-0.000416202	-0.000182184	-0.000162062
124	0.0179025	0.0137214	0.0101376	0.00757187	0.0066419	0.00396848	0.0100437	0.00853526	0.00812404	0.01042	0.00806454	0.0080386	0.012396	0.0112984	0.010825	0.0100276	0.00520034	0.0062893	0.00604732	0.00623129	0.00534046	0.0049892	0.00890454	0.0103763	0.00634315	0.0114387	0.00770922	0.00924623	0.0119192	0.00881298	0.00528614	0.00344091	0.0020832	0.00487321	0.00366994	0.00166721	0.00389191	0.00132677	0.00295685	0.00347922	0.00420987	0.00194537	0.00111374	0.00157197	0.0023668	0.00146734	-0.000121925	2.56e-05	-0.000217802
125	0.024082	0.0194755	0.0136735	0.00724097	0.00912457	0.00800827	0.00465587	0.00334615	0.00328997	0.00459585	0.00407955	0.0056926	0.00788781	0.00804173	0.0134144	0.0156807	0.00795053	0.00763851	0.00646615	0.00780584	0.00790943	0.0058674	0.0079067	0.00546216	0.00491263	0.00499722	0.00163749	0.00432032	0.00251394	0.00392929	0.0060139	0.0036212	0.00493879	0.0037055	0.00415515	0.00380401	0.00229511	0.00134169	0.00503436	0.00353472	0.00422989	0.00199877	0.0032192	0.000275518	0.00220844	0.00292893	0.00106827	0.000430789	0.000469491
126	0.020981	0.0146187	0.00872768	0.00724169	0.00764391	0.0053085	0.00637372	0.0063448	0.0071314	0.00810657	0.00805992	0.00952394	0.0155476	0.0150245	0.00745811	0.00747586	0.0047635	0.00435358	0.00512166	0.00972307	0.00961895	0.00707503	0.00512531	0.00870412	0.0068327	0.00866068	0.00448273	0.00675523	0.00973561	0.00910133	0.0110484	0.00719418	0.00638315	0.00122092	0.000831582	0.00246603	0.00227952	0.00079499	0.00227631	0.00292929	0.00460776	0.00194963	0.000513821	0.000229312	0.000185209	0.000728606	0.000635398	-0.000288138	0.000397247
127	0.0198695	0.0137097	0.00930905	0.0057636	0.00442164	0.00530733	0.00643616	0.00719625	0.0085126	0.00704945	0.00858324	0.00978575	0.0131632	0.0119071	0.00730528	0.00882708	0.00505407	0.006747	0.0069151	0.00864277	0.00797273	0.00520004	0.00518811	0.00689325	0.00612026	0.00837748	0.00609512	0.00570372	0.0092636	0.00363604	0.0041317	0.00606503	0.00941403	0.0104055	0.00901844	0.00772735	0.00724381	0.00532302	0.00511864	0.00482642	0.00453365	0.00292411	0.00189138	0.0018319	0.00469967	0.00251376	0.000202443	0.000171872	0.00106694
128	0.0155456	0.0121581	0.00851349	0.00571088	0.00985959	0.00787871	0.0083143	0.00920571	0.0112279	0.00719616	0.00844192	0.00662418	0.0124782	0.0102172	0.00829807	0.0116285	0.00851629	0.00795369	0.00612241	0.00724655	0.00569536	0.00720661	0.00550634	0.00956536	0.00661615	0.00885778	0.00510048	0.00541332	0.00911221	0.00775551	0.0060651	0.00595211	0.00685147	0.00484249	0.00410522	0.00451757	0.00587871	0.00378512	0.00681311	0.00521939	0.00435297	0.000399825	0.00435723	0.00381219	0.00611605	0.00207216	0.000457896	0.000141126	0.000256931
129	0.0199803	0.0147809	0.00830261	0.00787791	0.00587557	0.0075838	0.00681612	0.00650269	0.0091173	0.00789852	0.00975917	0.00868818	0.0116266	0.0127898	0.0136011	0.0135918	0.00913901	0.00755252	0.00681368	0.00812869	0.00500997	0.00720661	0.00530697	0.00651162	0.00556789	0.00899072	0.00675307	0.0066399	0.00816914	0.00489182	0.00298176	0.00373796	0.00407158	0.00330354	0.00163976	0.00187021	0.00306421	0.00117565	0.00106307	0.0024019	0.0039929	0.0034089	0.00190289	0.00493506	0.00279007	0.00123177	0.000564801	0.000252427	0.000134436
130	0.0193441	0.014598	0.009645	0.00658895	0.0045559	0.00435671	0.00684447	0.00757208	0.00887241	0.011637	0.010422	0.0091422	0.011914	0.00821779	0.0109164	0.0108259	0.00670197	0.00669409	0.00492394	0.00673276	0.00615894	0.00592103	0.00655252	0.0058287	0.00393764	0.00843873	0.00579412	0.00865535	0.0085556	0.00593008	0.00862338	0.00653573	0.00373794	0.00449369	0.0030171	0.0030258	0.0053921	0.00737654	0.00744173	0.00558665	0.00464573	0.00474991	0.00472434	0.00612685	0.00473147	0.00256409	0.00118197	0.000383419	0.000743323
131	0.0200254	0.0143276	0.0102402	0.00607058	0.00345984	0.00442215	0.0022642	0.00802683	0.00979343	0.0115785	0.0101515	0.00999202	0.0100738	0.0103572	0.011169	0.0119828	0.00807412	0.00765226	0.00922906	0.0110792	0.00595896	0.00595189	0.00709268	0.00869719	0.00943662	0.00698217	0.00363782	0.0044983	0.0066471	0.00580036	0.0045336	0.0044353	0.00395874	0.00337201	0.00527748	0.00298714	0.00471691	0.00352023	0.00591615	0.00538104	0.00425025	0.0031958	0.00319853	0.00290351	0.00349775	0.00308581	0.000893189	0.000262517	0.000299882
[truncated: 151 more columns]

## Sheet: Figure 3D-F
Participant	Gender	YearsDiagnosis	Group	Subgroup	UPDRS	UPDRS_motor	MMSE	MOCA	LEED	CogComp
1	0		0	HC	2	1	30	29	NA	0.0327542
2	0	6	1	PD-NC	50	33	30	30	450	1.68575
3	1	7	2	PDD	60	24	30	29	560	-1.6427
4	1		0	HC	11	5	30	30	NA	0.388198
5	0	12	1	PD-NC	35	28	29	26	2320	-0.717706
6	0	8	1	PD-NC	70	35	29	30	800	0.787422
7	1	5	1	PD-NC	39	14	30	29	660	0.0483585
8	1		0	HC	10	2	30	30	NA	0.0911337
9	1	9	1	PD-NC	60	27	28	30	1065	-0.43523
10	1		0	HC	33	10	30	30	NA	-0.156909
11	0	9	1	PD-NC	64	36	29	27	1000	-0.391255
12	0	5	1	PD-NC	17	5	30	28	500	-0.391255
13	1	4	1	PD-NC	35	23	30	30	500	0.172563
14	1		0	HC	7	4	30	28	NA	-0.469444
15	0		0	HC	8	5	30	30	NA	0.444985
16	0		0	HC	17	8	30	30	NA	0.749194
17	1		0	HC	13	11	28	28	NA	0.276621
18	1	2	2	PDD	71	40	29	27	400	-0.687641
19	0		0	HC	14	4	28	28	NA	-0.566177
20	1	2	1	PD-NC	57	36	28	29	40	0.694391
21	1	13	2	PD-MCI	83	49	28	28	1270	-0.01746
22	1	2	1	PD-NC	32	24	29	30	100	0.180859
23	1	1	2	PDD	67	32	27	30	240	-0.0174601
24	0	4	1	PD-NC	44	24	30	29	350	0.175921
25	0	2	1	PD-NC	31	18	30	29	375	0.00184126
26	1		0	HC	19	8	29	27	NA	-0.884016
27	1		0	HC	6	1	28	30	NA	0.854024
28	0	3	1	PD-NC	56	34	30	30	400	0.319932
29	1	4	1	PD-NC	35	23	30	30	370	0.135573
30	1	2	1	PD-NC	67	31	28	30	200	-0.137852
31	1	5	1	PD-NC	53	35	30	30	500	0.265284
32	1	3	1	PD-NC	55	34	30	30	700	-0.0412008
33	1		0	HC	2	NA	29	30	NA	0.265284
34	0	1	2	PDD	52	24	29	26	300	-0.951853
35	0		0	HC	3	1	29	30	NA	0.28355
36	0	6	1	PD-NC	53	34	30	30	160	0.537494
37	0	6	1	PD-NC	42	21	29	27	820	0.182691
38	0	9	2	PD-MCI	83	37	28	27	789	-1.54271
39	1	4	2	PDD	74	31	28	24	670	0.936301
40	0	6	2	PDD	92	35	28	26	470	-1.54271
41	1	1	1	PD-NC	30	23	29	30	180	0.936301
42	0		0	HC	7	0	29	30	NA	0.909075
43	1	7	1	PD-NC	50	18	28	28	935	-0.327074
44	1	4	1	PD-NC	51	35	30	29	570	-0.055182
45	1	7	2	PD-MCI	54	32	23	25	200	0.025558
46	1	7	1	PD-NC	61	32	29	26	870	0.135218
47	1	2	1	PD-NC	39	30	29	28	400	0.025558
48	0	12	1	PD-NC	40	22	30	30	200	0.270799
49	0	4	1	PD-NC	41	25	30	28	400	-0.638925
50	0	2	1	PD-NC	40	25	28	29	180	0.270799
51	1	1	1	PD-NC	77	44	29	29	400	0.144628
52	1	10	2	PDD	87	54	27	23	422.75	-1.4367
53	0	8	1	PD-NC	49	28	28	29	400	0.572959
54	1	5	1	PD-NC	87	47	30	30	400	0.464383
55	1	7	1	PD-NC	67	47	29	28		-0.66735
56	0	6	1	PD-NC	36	25	30	29	225	0.483458
57	1		0	HC	2	0	30	28	NA	0.210858
58	0	3	1	PD-NC	57	26	29	29	330	-0.459267
59	1	6	2	PD-MCI	67	36	30	25	590	-0.976102
60	0	9	1	PD-NC	71	31	30	29	1060	0.789188
61	0	2	1	PD-NC	62	26	30	26	200	-0.976102
62	0	1	1	PD-NC	17	14	28	30	100	0.702753
63	0	2	1	PD-NC	43	21	30	30	540	0.490905
64	1	2	1	PD-NC	76	40	30	30	550	0.654586
65	0	10	2	PDD	66	39	29	22	682	0.268617
66	0	3	1	PD-NC	50	36	30	30	420	-0.106653
67	1	4	1	PD-NC	58	25	23	30	240	0.268617
68	1	2	2	PDD	58	21	28	24	380	-1.44209
69	0		0	HC	0	0	30	30	NA	0.268698
70	1	4	1	PD-NC	49	29	29	29		-0.207713
71	1	1	2	PDD	24	NA	29	30	200	0.747299
72	1	6	1	PD-NC	41	28	29	29	720	-0.869968
73	0	3	1	PD-NC	77	33	30	30	410	0.570545
74	0		0	HC	14	7	29	28	NA	-0.53781
75	0		0	HC	1	1	30	30	NA	0.0757438
76	0		0	HC	17	9	29	29	NA	0.33603
77	0	0	1	PD-NC	45	24	30	29	0	-0.576865
78	0		0	HC	9	5	30	30	NA	-0.0712861
79	0	4	2	PDD	89	33	28	18	512.5	-3.33648
80	0	5	1	PD-NC	48	25	28	29	390	-0.0457966
81	0	3	2	PDD	31	14	30	28	400	-0.486045
82	1	3	2	PDD	36	26	29	26	600	-1.8523
83	0	3	2	PDD	44	21	30	30	600	0.669657
84	1		0	HC	16	11	30	28	NA	-0.225706
85	1	8	1	PD-NC	40	26	29	26	570	0.787422
86	0	1	2	DLB	25	19	27	20
87	1		2	DLB	70	33	28	27
88	1	2	2	DLB	78	39	25	26
89	1	2	2	DLB	69	24	27	23
90	1	5	2	DLB	158	91	18	8
91	0	10	2	PDD	76	37	29	27		-0.224218
92	1	2	2	DLB	30	20	25	23		-1.91599
93	1	2	2	DLB	76	44	29	27		-1.004
94	1	1	2	DLB	74	48	26	25		-2.09574
95	1	0	2	DLB	70	45	22	14
96	0	1	2	DLB	68	37	19	16		-5.87615
97	1	2	2	DLB	50	10	21	18		-2.52661
98	1	2	2	DLB	76	38	28	27		-0.286952
99	1	1	2	DLB	99	46	26	24
100	1	1	0	HC	31	20	23	26		-0.378698
101	0		0	HC	60	27	24	18		-1.88703
102	1	5	2	DLB	83	31	30	29		-3.81793
103	1	2	2	DLB	66	38	25	19		-1.16258
104	1	3	2	DLB	74	43	27	20		-3.62598
105	1	2	2	DLB	42	18	29	23		-4.33664
106	1	2	2	DLB	56	31	30	28		-3.0347
107	1	3	2	PDD	76	42	27	21		-0.766552
108	1	2	2	DLB	77	27	20	12		-2.28284
109	1	5	2	DLB	0	0	30	30		-5.63696
110	0		2	DLB	49	26	28	25		0.334115
111	1	1	2	DLB	72	39	27	26		-2.84531
112	1	2	2	DLB	66	37	30	30		-6.11791
113	1	0	2	DLB	37	8	24	23
114	1	4	2	DLB	55	33	27	26		-3.93255
115	1	1	2	DLB	82	42	26	23		-0.776826
116	1	5	2	PDD	63	23	29	27		-3.11614
117	1	9	2	DLB	93	56	28	26		-0.798673
118	1	1	2	DLB	34	18	28	24		-1.49003
119	1	1	2	DLB	25	11	30	24		-2.17784
120	1	0	2	DLB	18	3	27	26		-1.05119
121	1	1	2	DLB	90	42	25	21		-0.540175
122	1	2	2	DLB	6	0	30	29
123	1	2	2	DLB	78	22	27	23		-6.03296
124	1	1	2	DLB	84	34	22	21		-2.04025
125	1	2	2	DLB	86	51	16	11
126	1	2	2	DLB	62	39	26	22
127	1	6	2	PDD	92	44	25	18		-3.90121
128	1	15	2	PDD	108	49	14	4		-1.54875
129	0	19	2	PDD	126	53	29	25		-2.48717
130	1	13	2	PDD	125	51	24	19
131	1	8	2	PDD	28	12	27	23		-2.37276

## Sheet: Figure 4
LBDvsHC_vertex_tmap
4.03497
0.787517
3.72694
5.48291
4.03539
-0.13377
4.46211
4.17515
nan
-0.146031
-0.376685
2.38093
3.65205
3.51713
0.607708
3.8753
1.61821
4.67178
2.26735
3.58751
4.03672
-2.57729
-0.347082
-5.12418
-2.6544
1.76712
0.028275
4.14064
5.55835
-1.11623
1.62347
2.92139
4.02165
0.468274
4.57901
-3.9428
nan
-1.08116
nan
-1.116
4.73042
4.30833
3.65205
1.49028
5.09065
4.23106
4.8553
2.88614
3.8753
3.58751
4.85301
4.45275
-0.347082
-0.347082
-3.09145
-0.334425
-4.20787
5.48291
3.18649
4.03539
4.14064
3.87215
4.03539
3.02962
1.62347
-0.79322
1.59871
-0.13377
1.54997
0.468274
4.15376
0.787517
0.890675
-3.18694
4.21415
-3.12872
4.03672
1.76712
nan
nan
1.91685
2.47078
1.91685
-0.376685
-0.573758
0.377773
4.56149
4.09974
4.3399
0.882327
4.2805
4.17515
4.8553
-2.22909
1.49028
-1.84555
0.607708
3.75445
2.5104
4.9535
4.8553
3.44687
4.01231
5.05615
3.75445
3.79015
4.03672
4.85301
4.85301
0.607708
-0.749407
4.21415
-1.14176
nan
-3.14099
-0.820293
-2.15343
2.64456
-4.39427
1.76712
-4.2566
-2.15343
0.028275
4.12594
5.55835
5.55835
-3.00858
2.5104
4.12594
-1.11623
4.46211
4.40772
4.40772
-1.11623
1.58215
1.98237
4.33458
0.882327
4.17515
4.15376
4.15376
4.03672
-2.8685
-2.8685
nan
nan
nan
nan
nan
2.02169
3.99155
-3.96473
-3.96473
2.38093
4.3399
4.73042
4.73042
4.30833
3.58324
3.99155
nan
nan
4.03497
5.09065
3.58751
4.03497
4.03497
4.03497
4.23106
4.03497
4.03497
3.58751
-0.347082
-0.347082
-3.09145
5.48291
-0.334425
5.48291
5.48291
4.03539
4.03539
4.03539
4.03539
4.03539
-2.56976
-2.56976
-2.56976
-0.13377
-2.56976
0.787517
0.787517
0.787517
0.890675
0.890675
3.72694
3.72694
3.72694
1.76712
nan
nan
0.028275
1.91685
-0.146031
-0.376685
-0.376685
0.377773
4.56149
4.56149
4.46211
0.882327
4.17515
4.17515
4.8553
-2.22909
1.49028
-1.84555
-1.84555
-1.84555
0.607708
0.607708
3.75445
4.9535
3.8753
4.8553
4.8553
4.8553
4.8553
3.44687
5.05615
5.05615
3.8753
3.8753
3.75445
3.75445
3.79015
4.85301
4.85301
2.88614
4.85301
3.44687
3.44687
0.607708
0.607708
3.58751
4.45275
3.79015
3.79015
-1.14176
-3.14099
-3.14099
-2.57729
-2.57729
-2.57729
4.21415
-2.57729
-2.6544
-4.39427
-2.6544
-4.20787
-4.20787
-4.20787
-1.14176
3.51713
3.87215
3.51713
-2.6544
3.18649
-2.6544
-2.15343
4.12594
4.12594
4.14064
-3.00858
-3.00858
-3.00858
0.028275
0.028275
1.61821
2.5104
1.61821
4.14064
4.12594
4.12594
4.12594
1.98237
4.40772
-0.79322
1.59871
-0.79322
-1.11623
-1.11623
-1.11623
4.01231
4.01231
1.54997
1.62347
1.62347
1.98237
1.98237
0.468274
3.6822
3.6822
4.02165
4.15376
4.02165
4.02165
4.02165
4.03672
4.03672
4.03672
-3.18694
-3.18694
-2.8685
-2.8685
nan
nan
nan
-3.12872
-3.12872
-3.12872
-3.12872
-2.8685
2.64456
2.64456
2.64456
nan
nan
nan
nan
nan
5.55835
0.377773
5.55835
-1.08116
-3.96473
-1.08116
2.02169
2.02169
2.92139
4.3399
2.92139
-1.116
-0.573758
-1.116
2.38093
2.38093
4.17515
4.17515
4.57901
4.09974
4.09974
4.09974
3.58324
4.73042
nan
nan
nan
4.2805
nan
3.99155
3.99155
3.58324
3.65205
1.49028
5.09065
5.09065
5.09065
4.23106
4.23106
4.23106
3.65205
2.88614
4.67178
4.23106
4.23106
3.58751
4.85301
4.03497
2.88614
4.45275
5.09065
3.58751
-0.347082
-0.347082
-0.347082
-3.09145
-3.09145
-0.334425
-0.334425
-0.334425
-4.20787
3.51713
3.18649
3.18649
3.18649
4.14064
4.14064
4.14064
-3.00858
3.87215
1.61821
1.61821
3.02962
3.02962
1.62347
1.62347
1.62347
1.59871
1.59871
2.26735
1.54997
1.54997
1.62347
0.468274
4.15376
0.468274
0.787517
1.58215
0.890675
0.890675
0.890675
-3.18694
4.21415
-5.12418
-5.12418
-3.9428
-3.9428
1.76712
1.76712
1.76712
nan
nan
1.91685
2.47078
2.47078
2.47078
-1.08116
-0.376685
-0.573758
-0.376685
-1.116
-1.116
4.57901
4.57901
4.56149
4.09974
4.3399
nan
nan
4.2805
4.2805
4.30833
4.03539
3.87215
-2.22909
-2.22909
3.51713
1.49028
1.49028
3.51713
5.48291
5.48291
5.48291
-0.13377
-0.13377
4.9535
4.9535
4.9535
3.8753
4.9535
4.8553
4.8553
4.8553
3.44687
4.01231
4.01231
4.01231
2.26735
4.67178
5.05615
2.26735
2.26735
-0.13377
3.72694
3.72694
4.85301
4.85301
4.85301
4.85301
4.85301
4.85301
3.44687
3.44687
0.607708
0.607708
-3.09145
4.45275
-0.749407
-0.749407
-0.749407
3.79015
4.21415
-1.14176
nan
nan
nan
-0.820293
-3.14099
-0.820293
-0.820293
4.21415
4.21415
-0.146031
-0.146031
-0.146031
2.64456
1.76712
-4.20787
1.76712
1.76712
1.76712
-1.14176
3.87215
3.87215
-4.2566
3.18649
-4.2566
-4.2566
-2.15343
-2.15343
0.028275
4.12594
0.377773
4.12594
5.55835
5.55835
4.14064
1.91685
1.91685
1.91685
0.028275
2.5104
2.5104
1.82005
1.61821
1.82005
1.82005
1.82005
4.12594
-0.376685
4.46211
4.40772
4.40772
4.40772
4.40772
-0.79322
-0.79322
-1.11623
-1.11623
-0.376685
1.58215
1.58215
1.58215
1.54997
1.58215
4.02165
4.46211
4.46211
4.33458
0.882327
4.17515
4.17515
4.17515
4.17515
4.15376
4.15376
4.57901
4.33458
4.33458
4.03672
4.03672
-3.9428
-3.18694
-3.18694
-2.8685
-2.8685
0.882327
0.882327
nan
nan
nan
nan
nan
nan
nan
nan
0.882327
-0.146031
nan
nan
nan
nan
nan
2.02169
2.02169
2.02169
3.99155
0.377773
0.377773
-3.96473
-3.96473
-3.96473
-3.96473
2.02169
2.38093
2.38093
4.3399
4.3399
4.3399
-0.573758
4.73042
4.73042
4.73042
2.38093
4.73042
4.17515
4.30833
4.30833
4.09974
4.30833
3.58324
3.58324
3.99155
3.99155
nan
nan
nan
nan
nan
nan
nan
3.99155
4.03497
4.03497
4.03497
4.03497
4.03497
4.03497
4.03497
4.03497
4.03497
3.58751
5.48291
-0.347082
5.48291
5.48291
5.48291
5.48291
5.48291
4.03539
4.03539
4.03539
4.03539
4.03539
-2.56976
-2.56976
-2.56976
-0.13377
-2.56976
0.787517
0.787517
0.787517
0.787517
0.787517
3.72694
3.72694
3.72694
nan
nan
nan
-0.146031
-0.146031
-0.146031
-0.376685
-0.376685
-0.376685
4.33458
4.56149
4.46211
0.882327
4.17515
4.17515
4.8553
-2.22909
3.65205
0.607708
-1.84555
0.607708
0.607708
0.607708
3.8753
3.8753
3.8753
4.8553
4.8553
4.8553
4.8553
4.67178
5.05615
4.67178
3.8753
3.8753
3.8753
3.75445
3.79015
4.85301
4.85301
2.88614
4.85301
4.67178
3.44687
0.607708
0.607708
3.58751
3.58751
3.79015
3.79015
-3.14099
-3.14099
-3.14099
-2.57729
-2.57729
-2.57729
-2.57729
-2.57729
-2.6544
-2.6544
-2.6544
-4.20787
-4.20787
-4.20787
-1.14176
3.51713
3.51713
3.51713
-2.6544
-2.6544
-2.6544
-2.6544
4.12594
4.12594
4.14064
-3.00858
-3.00858
0.028275
0.028275
0.028275
1.61821
1.61821
1.61821
4.14064
4.12594
4.12594
4.12594
1.62347
1.98237
1.62347
-1.11623
-1.11623
-1.11623
-1.11623
-1.11623
2.26735
4.01231
1.54997
1.62347
1.62347
1.62347
1.98237
0.468274
3.6822
0.468274
4.02165
4.02165
4.02165
4.02165
4.02165
4.03672
4.03672
4.03672
0.468274
-2.8685
0.468274
0.468274
nan
nan
nan
-3.12872
-3.12872
-3.12872
-3.12872
-3.12872
1.76712
2.64456
1.76712
nan
nan
nan
nan
nan
5.55835
5.55835
5.55835
-1.08116
-1.08116
-1.08116
-1.08116
-1.08116
2.92139
2.92139
2.92139
-1.116
-1.116
-1.116
-1.116
-1.116
4.57901
4.57901
4.57901
4.09974
4.09974
4.09974
4.09974
4.73042
nan
nan
nan
4.30833
3.58324
3.58324
3.58324
3.58324
3.65205
3.65205
3.65205
5.09065
5.09065
5.09065
5.09065
5.09065
4.23106
4.23106
4.23106
3.65205
3.65205
3.65205
3.65205
2.88614
2.88614
2.88614
4.23106
4.23106
4.23106
4.23106
3.58751
3.58751
3.58751
4.03497
4.03497
2.88614
2.88614
5.09065
5.09065
3.58751
3.58751
3.58751
3.58751
-4.20787
-0.347082
-0.347082
-3.09145
-3.09145
-3.09145
-3.09145
-3.09145
-0.334425
-0.334425
-0.334425
-0.334425
-0.334425
-4.20787
-4.20787
3.18649
3.18649
3.18649
5.48291
3.18649
-0.334425
-0.334425
4.14064
4.14064
4.14064
4.03539
-3.00858
-3.00858
-3.00858
3.87215
3.02962
3.02962
3.02962
4.03539
4.03539
4.03539
4.14064
1.62347
1.62347
1.62347
-2.56976
1.59871
1.59871
1.59871
1.59871
1.54997
1.54997
1.54997
-2.56976
-2.56976
1.62347
1.62347
0.468274
0.468274
0.468274
0.787517
0.787517
0.787517
1.58215
1.58215
0.890675
0.890675
0.890675
0.890675
0.890675
-3.18694
-3.18694
4.21415
-5.12418
4.21415
3.72694
3.72694
-3.9428
-3.9428
-3.9428
1.76712
1.76712
1.76712
nan
nan
nan
nan
nan
1.91685
1.91685
1.91685
1.91685
1.91685
2.47078
2.47078
nan
-0.376685
-0.376685
-0.376685
0.377773
-0.376685
0.377773
-1.116
0.377773
4.56149
4.56149
4.56149
4.56149
4.56149
4.56149
4.09974
4.3399
nan
nan
0.882327
4.17515
4.2805
4.17515
4.2805
4.17515
4.8553
3.87215
-2.22909
-2.22909
-2.22909
-2.22909
-2.22909
1.49028
1.49028
1.49028
1.49028
-1.84555
-1.84555
-1.84555
3.51713
-1.84555
-1.84555
-1.84555
0.607708
5.48291
5.48291
5.48291
0.607708
-0.13377
-0.13377
4.9535
4.9535
4.9535
4.9535
4.9535
4.9535
4.23106
4.23106
4.23106
4.8553
4.8553
4.8553
4.8553
4.8553
4.8553
4.8553
4.8553
4.8553
4.8553
4.8553
3.44687
3.44687
3.44687
5.05615
5.05615
5.05615
2.26735
5.05615
4.67178
4.67178
4.67178
3.75445
3.75445
3.75445
2.26735
2.26735
2.26735
3.75445
3.75445
3.75445
3.75445
-0.13377
3.79015
3.72694
4.85301
4.85301
4.85301
4.85301
4.85301
4.85301
4.85301
4.85301
4.85301
4.85301
4.85301
4.85301
4.85301
4.85301
4.85301
3.44687
3.44687
3.44687
3.44687
3.44687
0.607708
0.607708
0.607708
0.607708
0.607708
-3.09145
0.607708
4.45275
4.45275
4.45275
-0.749407
-0.749407
-0.749407
-0.749407
-0.749407
-0.749407
-0.749407
3.79015
3.79015
3.79015
3.79015
-1.14176
-1.14176
-1.14176
-3.14099
-3.14099
-3.14099
-0.820293
-0.820293
-0.347082
-0.347082
-0.347082
-0.820293
-0.820293
-0.820293
-0.820293
-0.820293
4.21415
4.21415
4.21415
4.21415
4.21415
4.21415
4.21415
-0.146031
-0.146031
-0.146031
-4.39427
-4.39427
-4.39427
2.64456
1.76712
-4.20787
-4.20787
-4.20787
-4.20787
1.76712
1.76712
1.76712
1.76712
1.76712
1.76712
-1.14176
-1.14176
-1.14176
-1.14176
3.87215
3.87215
3.87215
-4.2566
3.87215
-4.2566
-4.2566
-4.2566
3.18649
3.18649
3.18649
-4.2566
3.18649
-4.2566
-4.2566
-4.2566
-4.2566
-2.15343
-2.15343
-2.15343
-2.15343
-2.15343
4.12594
4.12594
4.12594
5.55835
4.12594
5.55835
5.55835
5.55835
4.14064
4.14064
4.14064
-3.00858
4.14064
1.91685
1.91685
1.91685
1.91685
-3.00858
0.028275
0.028275
0.028275
0.028275
0.028275
2.5104
2.5104
2.5104
2.5104
2.5104
2.5104
1.82005
1.82005
3.02962
1.61821
3.02962
4.12594
1.82005
1.82005
1.82005
1.82005
1.82005
1.82005
4.12594
4.12594
4.12594
4.12594
4.46211
4.40772
4.40772
4.40772
4.40772
4.40772
4.40772
4.40772
1.62347
-0.79322
-0.79322
-0.79322
-0.79322
-0.79322
-0.79322
-1.11623
-1.11623
-1.11623
-1.11623
-1.11623
-1.11623
-0.376685
-1.11623
4.01231
0.787517
4.01231
1.58215
1.58215
1.58215
1.58215
1.58215
1.54997
1.54997
1.54997
1.98237
1.98237
1.98237
1.58215
4.02165
4.02165
4.02165
4.46211
4.46211
4.46211
4.46211
0.882327
4.17515
3.6822
3.6822
3.6822
4.17515
4.17515
4.15376
4.15376
4.15376
4.15376
4.15376
4.15376
4.15376
4.15376
4.15376
4.57901
4.33458
4.33458
4.33458
4.33458
4.33458
4.33458
3.72694
4.03672
4.03672
4.03672
4.03672
4.03672
-3.9428
-3.9428
-3.18694
-3.18694
-3.18694
-2.8685
-3.18694
-2.8685
-2.8685
-2.8685
-2.8685
-2.8685
0.882327
0.882327
0.882327
0.882327
nan
nan
nan
nan
nan
nan
nan
nan
-5.12418
nan
-5.12418
nan
nan
nan
nan
nan
nan
nan
-3.12872
-3.12872
-2.8685
0.882327
-2.8685
-0.146031
-0.146031
-0.146031
2.64456
2.64456
nan
nan
nan
nan
nan
nan
nan
nan
nan
nan
nan
2.02169
nan
nan
2.02169
3.99155
2.02169
3.99155
0.377773
0.377773
0.377773
0.377773
0.377773
0.377773
0.377773
-3.96473
2.47078
2.47078
-3.96473
-3.96473
-3.96473
-3.96473
-3.96473
-3.96473
2.38093
2.02169
2.02169
2.02169
2.02169
2.02169
2.02169
4.40772
4.40772
4.40772
4.3399
4.3399
4.3399
4.3399
4.3399
-0.573758
-0.573758
-0.573758
4.73042
4.73042
4.73042
4.73042
4.73042
4.73042
4.73042
2.38093
2.38093
2.38093
2.38093
2.38093
4.17515
4.17515
4.17515
4.17515
4.17515
4.30833
4.30833
4.30833
4.09974
4.57901
4.09974
4.09974
4.09974
4.09974
4.30833
3.58324
3.58324
3.58324
4.73042
3.58324
4.73042
4.73042
4.73042
nan
nan
nan
nan
nan
nan
nan
nan
nan
nan
nan
nan
nan
nan
nan
nan
nan
nan
3.99155
3.99155
3.99155
3.99155
3.99155
3.65205
3.65205
3.65205
5.09065
5.09065
4.23106
4.23106
4.03497
4.03497
4.03497
4.23106
4.03497
4.23106
3.58751
4.03497
4.03497
4.03497
5.09065
3.58751
3.58751
-0.347082
-0.347082
-0.347082
-3.09145
-3.09145
-0.334425
-0.334425
-0.334425
-0.334425
5.48291
5.48291
5.48291
5.48291
4.03539
4.03539
4.03539
4.03539
4.03539
4.03539
3.02962
4.03539
4.03539
-2.56976
-2.56976
-2.56976
-2.56976
-2.56976
-0.13377
1.54997
1.54997
-2.56976
0.787517
0.787517
0.787517
0.787517
0.787517
0.890675
0.890675
0.890675
0.890675
4.21415
4.21415
3.72694
3.72694
4.03672
1.76712
1.76712
1.76712
nan
nan
1.91685
1.91685
1.91685
1.91685
-0.146031
-0.376685
-0.376685
-0.376685
-0.376685
0.377773
4.56149
4.56149
4.56149
4.56149
4.56149
0.882327
0.882327
0.882327
4.17515
4.17515
4.8553
-2.22909
-2.22909
-2.22909
1.49028
1.49028
1.49028
-1.84555
-1.84555
-1.84555
-1.84555
-1.84555
0.607708
0.607708
3.75445
3.75445
3.75445
4.9535
4.9535
4.8553
4.8553
4.8553
4.8553
4.8553
4.8553
4.8553
4.8553
3.44687
3.44687
3.44687
5.05615
5.05615
3.8753
3.8753
3.8753
3.75445
3.75445
3.75445
3.75445
3.75445
3.79015
4.85301
4.85301
4.85301
4.85301
2.88614
4.85301
2.88614
4.85301
4.85301
3.44687
3.44687
3.44687
0.607708
0.607708
0.607708
0.607708
4.45275
4.45275
4.45275
4.45275
-0.749407
-0.749407
3.79015
3.79015
-1.14176
-1.14176
-3.14099
-3.14099
-3.14099
-2.57729
-0.347082
-2.57729
-2.57729
-0.820293
4.21415
-2.57729
-2.57729
-2.57729
-4.39427
-4.39427
-4.39427
-4.39427
-4.39427
-4.20787
-4.20787
-4.20787
-4.20787
-4.20787
-1.14176
-1.14176
-1.14176
-2.22909
3.87215
3.51713
3.51713
3.51713
3.18649
3.18649
-2.6544
-2.6544
-2.15343
-2.15343
-2.15343
-2.15343
4.12594
4.12594
4.12594
4.12594
4.14064
-3.00858
4.14064
-3.00858
-3.00858
-3.00858
-3.00858
0.028275
0.028275
0.028275
1.61821
2.5104
2.5104
2.5104
2.5104
3.02962
3.02962
4.12594
4.12594
4.12594
4.12594
4.12594
4.12594
1.98237
4.40772
1.98237
1.98237
-0.79322
1.59871
-0.79322
-0.79322
-1.11623
-1.11623
-1.11623
-1.11623
-1.11623
-1.11623
4.01231
4.01231
4.01231
1.54997
1.54997
1.62347
1.62347
1.62347
1.98237
1.98237
1.98237
1.98237
1.98237
0.468274
3.6822
3.6822
3.6822
3.6822
4.15376
4.15376
4.15376
4.15376
4.02165
4.02165
4.02165
4.02165
4.02165
4.03672
4.03672
4.03672
4.03672
4.03672
-3.18694
-3.18694
-3.18694
-2.8685
-2.8685
-2.8685
-2.8685
0.468274
nan
nan
nan
nan
nan
-3.12872
-3.12872
-3.12872
-3.12872
-3.12872
nan
-3.12872
-3.12872
-2.8685
2.64456
2.64456
2.64456
2.64456
2.64456
nan
nan
nan
nan
nan
nan
nan
nan
nan
5.55835
0.377773
5.55835
0.377773
0.377773
-3.96473
-3.96473
-3.96473
-1.08116
-1.08116
2.02169
2.02169
2.02169
2.02169
4.40772
4.3399
2.92139
2.92139
2.92139
-0.573758
-0.573758
-0.573758
-1.116
2.38093
2.38093
2.38093
2.38093
2.38093
4.17515
4.17515
4.17515
4.57901
4.57901
4.09974
4.09974
4.09974
4.09974
4.09974
3.58324
4.09974
4.09974
4.73042
nan
nan
nan
nan
nan
4.2805
nan
3.99155
3.99155
3.99155
3.99155
3.99155
3.99155
3.99155
3.65205
3.65205
3.65205
1.49028
1.49028
5.09065
5.09065
5.09065
5.09065
5.09065
4.45275
3.8753
3.8753
4.23106
4.23106
4.23106
4.23106
3.65205
3.65205
3.65205
3.65205
2.88614
4.67178
2.88614
4.23106
4.23106
4.23106
4.23106
4.23106
3.8753
3.8753
3.58751
3.58751
3.58751
4.85301
4.85301
4.03497
4.03497
4.85301
2.88614
2.88614
4.45275
4.45275
5.09065
5.09065
5.09065
5.09065
5.09065
3.58751
3.58751
-0.347082
-0.347082
-0.347082
-0.347082
-0.347082
-0.347082
-0.347082
-0.347082
-3.09145
-3.09145
-3.09145
-2.6544
-2.6544
-0.334425
-0.334425
-4.20787
-0.334425
-4.20787
-4.20787
-4.20787
-4.20787
3.51713
3.51713
3.51713
3.18649
3.18649
3.18649
3.18649
3.18649
3.18649
-2.6544
4.14064
4.14064
4.14064
4.14064
4.14064
4.03539
-3.00858
-3.00858
-3.00858
-3.00858
0.028275
1.61821
1.61821
1.61821
3.02962
3.02962
3.02962
3.02962
3.02962
3.02962
4.14064
1.62347
1.62347
1.62347
1.62347
1.62347
1.59871
1.59871
1.59871
1.59871
1.59871
1.59871
2.26735
1.54997
1.54997
1.54997
1.54997
1.54997
1.54997
1.62347
1.62347
1.62347
0.468274
0.468274
0.468274
4.15376
4.15376
0.787517
0.787517
4.15376
4.02165
4.02165
4.02165
4.03672
4.03672
0.890675
0.890675
0.890675
0.890675
0.890675
-3.18694
-3.18694
-3.18694
-5.12418
-5.12418
-5.12418
-5.12418
-5.12418
4.21415
-5.12418
-3.12872
-3.12872
-3.12872
-3.9428
1.76712
1.76712
1.76712
1.76712
nan
nan
nan
nan
nan
nan
nan
1.91685
2.47078
2.47078
2.47078
2.47078
1.91685
2.47078
2.47078
2.47078
-1.08116
-1.08116
-0.573758
-0.573758
-0.573758
-0.573758
-0.573758
-0.376685
-0.376685
-0.573758
-1.116
-1.116
-1.116
4.57901
4.57901
4.57901
4.56149
4.09974
4.56149
4.56149
4.09974
4.09974
[truncated: 18,485 more rows]
